# Supplementary material for: Peripheral blood DNA methylation differences in twin pairs discordant for Alzheimer’s disease
Source: Clin Epigenetics. 2019 Sep 2;11:130. doi: 10.1186/s13148-019-0729-7 (PMC6721173; doi:10.1186/s13148-019-0729-7)
Supplement: Supplementary file 2 — Table of differentially methylated sites associated with Alzheimer’s disease. Differentially methylated sites in Alzheimer’s disease discordant a) monozygotic, b) dizygotic and in c) both twin pair groups and d) in brain of non-twin subjects with Alzheimer’s disease in comparison to reference subjects. (XLSX 415 kb) [file 13148_2019_729_MOESM2_ESM.xlsx]

## Sheet: a. FMZ_DMS
Additional file 2a. Differentially Methylated Sites In Finnish Monozygotic Twins (combined adjusted RadMeth p-value =<0.05, median methylation difference +-15.0%, in at least 4 twin pairs)
Genomic location (hg19)				Methylation difference							Annotations
chr	start	end		delta-beta (%)	median (%)	p-value	adjusted p-value	combined adjusted p-value (RadMeth)	no of 10x pairs		Two closest transcription start sites by Great 3.0.0 (bp to TSS)	Single closest transcription start sites by Great 3.0.0 (bp to TSS)
chr4	8887547	8887548		-21.5336	-26.5303	7.65776e-07	1.29064e-05	2.55365e-06	10		FAM90A26 (-284587), HMX1 (-14005)	HMX1 (-14005)
chr6	10720372	10720373		8.8407	24.7549	0.000999373	0.00460773	3.9691e-06	6		TMEM14C (-2775), PAK1IP1 (+25445)	TMEM14C (-2775)
chr9	139515610	139515611		-10.9034	-21.8295	6.82101e-06	7.836e-05	3.05941e-05	10		NOTCH1 (-75297), EGFL7 (-37697)	EGFL7 (-37697)
chr9	139515603	139515604		-10.7157	-17.0499	0.000385077	0.00212574	3.05941e-05	10		NOTCH1 (-75290), EGFL7 (-37704)	EGFL7 (-37704)
chr17	79323896	79323897		-10.8272	-24.8593	5.91318e-05	0.000461111	3.91891e-05	10		ENSG00000171282 (-49643), TMEM105 (-19423)	TMEM105 (-19423)
chr17	79323887	79323888		-12.1756	-19.8893	4.51259e-06	5.57687e-05	3.91891e-05	10		ENSG00000171282 (-49652), TMEM105 (-19414)	TMEM105 (-19414)
chr10	134002925	134002926		-11.8887	-18.75	6.93031e-06	7.93917e-05	7.93917e-05	10		DPYSL4 (+2522), STK32C (+118518)	DPYSL4 (+2522)
chr7	155953723	155953724		-16.1664	-22.4242	8.05775e-05	0.000593896	9.77391e-05	7		SHH (-348757), C7orf13 (+479624)	SHH (-348757)
chr7	155953754	155953755		-10.6847	-17.8322	0.000145395	0.000961695	9.77391e-05	11		SHH (-348788), C7orf13 (+479593)	SHH (-348788)
chr9	138071983	138071984		-13.7487	-20.9044	0.0042609	0.0148347	0.000115006	8		PPP1R26 (-299664), OLFM1 (+104618)	OLFM1 (+104618)
chr8	144827528	144827529		-13.1946	-15.5311	1.18971e-05	0.00012381	0.00012381	10		FAM83H (-11558), SCRIB (+70020)	FAM83H (-11558)
chr4	33809696	33809697		7.73953	16.1836	1.25056e-05	0.00012899	0.00012899	11		NONE	NONE
chr1	240280024	240280025		-9.76768	-17.8743	1.43201e-05	0.000144177	0.000144177	8		FMN2 (+24845), GREM2 (+495424)	FMN2 (+24845)
chr9	138361265	138361266		-6.07658	-15.9722	1.61464e-05	0.000159113	0.000159113	11		PPP1R26 (-10382), OLFM1 (+393900)	PPP1R26 (-10382)
chr4	189167077	189167078		-13.079	-20.7692	2.09576e-05	0.000197098	0.000197097	11		TRIML1 (+106505)	TRIML1 (+106505)
chr2	241562088	241562089		-10.4443	-21.9048	0.00299002	0.0111593	0.000233144	4		GPR35 (+17227), AQP12B (+60228)	GPR35 (+17227)
chr21	35654740	35654741		-12.9235	-21.7514	3.71993e-05	0.000315504	0.000315504	10		KCNE2 (-81582), SLC5A3 (+208871)	KCNE2 (-81582)
chr14	100206698	100206699		-7.89732	-16.4286	0.0107964	0.0312165	0.00033699	7		EML1 (-52981), CYP46A1 (+56048)	EML1 (-52981)
chr21	15358493	15358494		6.66665	22.6817	4.2785e-05	0.000353811	0.000353811	4		LIPI (+220776), POTED (+375996)	LIPI (+220776)
chr2	235022110	235022111		-11.674	-17.8131	4.66205e-05	0.00037958	0.00037958	8		SPP2 (+62768), ARL4C (+383586)	SPP2 (+62768)
chr5	65154009	65154010		8.6181	20.9091	0.000238259	0.00143838	0.000399954	9		ERBB2IP (-68591), NLN (+135987)	ERBB2IP (-68591)
chr10	68198878	68198879		-8.769	-21.0526	5.23254e-05	0.000417201	0.000417201	11		LRRTM3 (-486885)	LRRTM3 (-486885)
chr6	150559488	150559489		13.918	17.2487	5.31223e-05	0.000422394	0.000422394	11		IYD (-130539), PPP1R14C (+95277)	PPP1R14C (+95277)
chr14	94202749	94202750		16.6666	21.5385	5.92048e-05	0.000461577	0.000461577	4		PRIMA1 (+52077), COX8C (+389213)	PRIMA1 (+52077)
chr16	21658674	21658675		-7.91792	-21.4575	0.00336099	0.0122601	0.000468193	9		IGSF6 (+5306), METTL9 (+47878)	IGSF6 (+5306)
chr16	21658711	21658712		-12.1292	-21.4575	0.0011845	0.00528693	0.000468193	9		IGSF6 (+5269), METTL9 (+47915)	IGSF6 (+5269)
chr16	21658669	21658670		-13.0769	-20	0.00245869	0.00953291	0.000468193	9		IGSF6 (+5311), METTL9 (+47873)	IGSF6 (+5311)
chr9	1469469	1469470		-7.06225	-15.984	6.27895e-05	0.000484318	0.000484317	9		SMARCA2 (-552475), DMRT2 (+419116)	DMRT2 (+419116)
chr14	105323743	105323744		11.9666	30	6.4154e-05	0.00049291	0.00049291	5		CEP170B (-7906), ZBTB42 (+56494)	CEP170B (-7906)
chr16	85272512	85272513		14.5659	23.0937	6.91376e-05	0.000524012	0.000524012	11		GSE1 (-374309), KIAA0513 (+175695)	KIAA0513 (+175695)
chr17	40936018	40936019		-6.05845	-23.0769	0.0151941	0.0409762	0.000530182	5		WNK4 (+3323), COA3 (+14703)	WNK4 (+3323)
chr4	2070570	2070571		19.2576	28.2353	7.09516e-05	0.000535228	0.000535228	7		NAT8L (+9332), POLN (+173277)	NAT8L (+9332)
chr6	10694212	10694213		9.91412	17.5845	0.00188105	0.00768177	0.000546583	11		PAK1IP1 (-715), GCNT6 (+60220)	PAK1IP1 (-715)
chr19	2046389	2046390		9.12157	26.2185	0.00115994	0.00519809	0.000551427	4		BTBD2 (-30671), MKNK2 (+4853)	MKNK2 (+4853)
chr19	2046397	2046398		9.65359	27.6471	0.000832294	0.00397328	0.000551427	4		BTBD2 (-30679), MKNK2 (+4845)	MKNK2 (+4845)
chr22	45193257	45193258		5.16702	17.1053	8.1265e-05	0.000598035	0.000598035	8		ARHGAP8 (+94876), PHF21B (+212323)	ARHGAP8 (+94876)
chr16	79662468	79662469		11.4851	15.3846	8.9133e-05	0.000644952	0.000644951	5		DYNLRB2 (-912385), MAF (-27858)	MAF (-27858)
chr2	27580515	27580516		-20.376	-22.4546	9.18856e-05	0.00066118	0.00066118	8		GTF3C2 (-1157), EIF2B4 (+12364)	GTF3C2 (-1157)
chr5	1968149	1968150		-13.64	-22.3214	0.000266017	0.00157341	0.000671306	9		IRX4 (-80818), IRX2 (+783626)	IRX4 (-80818)
chr17	13481601	13481602		8.46517	17.6923	0.00472004	0.0161046	0.000705723	6		ELAC2 (-560098), HS3ST3A1 (+23642)	HS3ST3A1 (+23642)
chr6	163320845	163320846		-12.5883	-21.7949	0.0020873	0.00835422	0.000716124	5		QKI (-514829), PARK2 (-172043)	PARK2 (-172043)
chr1	8198092	8198093		16.3402	16.6667	0.00649012	0.020787	0.000749678	7		SLC45A1 (-179793), ERRFI1 (-111725)	ERRFI1 (-111725)
chr1	8198082	8198083		14.4714	18.8406	0.00373402	0.0133424	0.000749678	7		SLC45A1 (-179803), ERRFI1 (-111715)	ERRFI1 (-111715)
chr1	8198043	8198044		17.2304	27.7778	0.000992564	0.0045823	0.000749678	7		SLC45A1 (-179842), ERRFI1 (-111676)	ERRFI1 (-111676)
chr2	157183573	157183574		20.1349	22.7273	0.000108652	0.000758189	0.000758189	7		NR4A2 (+5654)	NR4A2 (+5654)
chr15	78077301	78077302		-13.0204	-16.6667	0.0001367	0.000914507	0.000766277	11		LINGO1 (-152470), TBC1D2B (+292692)	LINGO1 (-152470)
chr12	65219956	65219957		-9.43989	-19.1992	0.000176053	0.0011241	0.000768904	8		TBC1D30 (+1605), WIF1 (+295389)	TBC1D30 (+1605)
chr1	18260609	18260610		-14.7092	-36.9872	0.000110683	0.000769742	0.000769742	4		IGSF21 (-173630), ACTL8 (+178802)	IGSF21 (-173630)
chr14	100206871	100206872		-13.9788	-17.4242	0.00101255	0.00465684	0.00079922	4		EML1 (-52808), CYP46A1 (+56221)	EML1 (-52808)
chr9	138533342	138533343		-12.2777	-19.9331	0.0001163	0.000801492	0.000801491	10		LCN9 (-21825), GLT6D1 (-1957)	GLT6D1 (-1957)
chr22	39626090	39626091		5.24153	15.1961	0.000545402	0.00282032	0.000875869	9		CBX7 (-77436), PDGFB (+14665)	PDGFB (+14665)
chr22	39626117	39626118		6.30416	15.2778	0.00143286	0.00616638	0.000875869	6		CBX7 (-77463), PDGFB (+14638)	PDGFB (+14638)
chr22	39626129	39626130		9.08819	19.9316	0.138284	0.231642	0.000875869	6		CBX7 (-77475), PDGFB (+14626)	PDGFB (+14626)
chr1	229540297	229540298		-14.9552	-18.1818	0.000135942	0.000910367	0.000910367	5		CCSAP (-61563), ACTA1 (+29543)	ACTA1 (+29543)
chr6	117869424	117869425		8.85196	17.7083	0.18541	0.290117	0.000917382	4		GOPC (+54102), DCBLD1 (+65605)	GOPC (+54102)
chr2	26525305	26525306		-25.7971	-35.2904	0.000137772	0.000920355	0.000920355	4		GPR113 (+16611), HADHB (+57543)	GPR113 (+16611)
chr16	88600483	88600484		-12.9268	-20	0.000933257	0.00435935	0.000923502	7		ZC3H18 (-36305), ZFPM1 (+80759)	ZC3H18 (-36305)
chr16	88600490	88600491		-5.6993	-16.8421	0.00760246	0.0235915	0.000923502	7		ZC3H18 (-36298), ZFPM1 (+80766)	ZC3H18 (-36298)
chr16	88600472	88600473		-18.92	-15.0877	0.000606904	0.00307577	0.000923502	7		ZC3H18 (-36316), ZFPM1 (+80748)	ZC3H18 (-36316)
chr13	108820287	108820288		-5.45712	-15.1282	0.00788966	0.0243014	0.000925019	4		FAM155A (-301205), LIG4 (+46842)	LIG4 (+46842)
chr12	248131	248132		8.84782	16.0088	0.000349873	0.00196635	0.000946655	10		IQSEC3 (+72201), SLC6A12 (+75557)	IQSEC3 (+72201)
chr12	248094	248095		8.37784	19.6523	5.89473e-05	0.000459934	0.000946655	10		IQSEC3 (+72164), SLC6A12 (+75594)	IQSEC3 (+72164)
chr12	248096	248097		9.58592	19.7621	0.00428291	0.0148962	0.000946655	10		IQSEC3 (+72166), SLC6A12 (+75592)	IQSEC3 (+72166)
chr12	248109	248110		6.40969	20.9135	0.00324773	0.0119267	0.000946655	10		IQSEC3 (+72179), SLC6A12 (+75579)	IQSEC3 (+72179)
chr12	247989	247990		11.9252	21.7949	0.0449936	0.0966536	0.000946655	5		IQSEC3 (+72059), SLC6A12 (+75699)	IQSEC3 (+72059)
chr12	248099	248100		9.33668	22.3558	0.00124405	0.00550086	0.000946655	10		IQSEC3 (+72169), SLC6A12 (+75589)	IQSEC3 (+72169)
chr19	18899009	18899010		-21.0804	-34.058	0.00544604	0.0180624	0.000966239	4		COMP (+3113), CRTC1 (+104522)	COMP (+3113)
chr19	18899004	18899005		-22.412	-30.9441	0.000929993	0.004347	0.000966239	4		COMP (+3118), CRTC1 (+104517)	COMP (+3118)
chr22	33243075	33243076		7.45246	27.7136	5.24809e-05	0.000418215	0.000980778	6		TIMP3 (+45389), SYN3 (+211282)	TIMP3 (+45389)
chr5	159560743	159560744		7.89555	15.3846	0.00111727	0.00504286	0.00103736	5		FABP6 (-53630), PWWP2A (-14314)	PWWP2A (-14314)
chr5	159560752	159560753		6.20447	23.0769	0.00494693	0.0167227	0.00103736	5		FABP6 (-53621), PWWP2A (-14323)	PWWP2A (-14323)
chr5	159560778	159560779		23.4216	25.8929	0.00111332	0.00502843	0.00103736	5		FABP6 (-53595), PWWP2A (-14349)	PWWP2A (-14349)
chr16	23028636	23028637		-5.26311	-15.8824	0.00016414	0.00106168	0.00106168	4		USP31 (+131954), HS3ST2 (+203139)	USP31 (+131954)
chr3	16550032	16550033		-14.5155	-25.7937	0.000166316	0.00107314	0.00107314	5		RFTN1 (+5180), OXNAD1 (+243327)	RFTN1 (+5180)
chr17	56401783	56401784		-6.7162	-23.6264	0.000358201	0.00200432	0.0010781	7		MPO (-43488), BZRAP1 (+3661)	BZRAP1 (+3661)
chr17	56401787	56401788		-9.73997	-21.4575	0.000242561	0.0014595	0.0010781	7		MPO (-43492), BZRAP1 (+3657)	BZRAP1 (+3657)
chr4	37282134	37282135		17.8353	15.5303	0.000162505	0.00105305	0.00115985	7		RELL1 (+405863), DTHD1 (+996491)	RELL1 (+405863)
chr22	48114370	48114371		-12.8785	-20.3156	0.000187308	0.00118234	0.00118234	10		FAM19A5 (-770901), TBC1D22A (+955853)	FAM19A5 (-770901)
chr2	109746793	109746794		-7.17401	-16.6667	0.00727241	0.0227689	0.00127582	7		SH3RF3 (+797), SEPT10 (+624989)	SH3RF3 (+797)
chr2	109746806	109746807		-5.05103	-15.9091	0.000510245	0.00267183	0.00127582	7		SH3RF3 (+810), SEPT10 (+624976)	SH3RF3 (+810)
chr2	109746809	109746810		-5.32525	-15.9091	0.0102984	0.0300627	0.00127582	7		SH3RF3 (+813), SEPT10 (+624973)	SH3RF3 (+813)
chr1	23914385	23914386		-10	-16.7832	0.000209551	0.00129555	0.00129555	4		RPL11 (-103883), ID3 (-28101)	ID3 (-28101)
chr6	117869448	117869449		10.7814	25.2165	0.0266522	0.0639752	0.00130333	4		GOPC (+54078), DCBLD1 (+65629)	GOPC (+54078)
chr1	38069172	38069173		-16.1753	-22.7083	0.000220805	0.00135196	0.00135196	4		GNL2 (-7651), RSPO1 (+31318)	GNL2 (-7651)
chr2	3584159	3584160		-9.52297	-17.7033	0.00119238	0.00531536	0.0013528	10		ADI1 (-60653), ENSG00000255767 (+11387)	ENSG00000255767 (+11387)
chr1	236221916	236221917		-5.69786	-15.2059	0.00182982	0.00751252	0.00144903	10		LYST (-191697), NID1 (+6545)	NID1 (+6545)
chr1	236222016	236222017		-13.2077	-15.0473	0.0042336	0.0147583	0.00144903	8		LYST (-191797), NID1 (+6445)	NID1 (+6445)
chr9	96490650	96490651		-10.0959	-19.8413	0.000240846	0.00145109	0.00145109	9		PHF2 (+151962), BARX1 (+227003)	PHF2 (+151962)
chr2	224956035	224956036		-13.4975	-22.5	0.000252397	0.00150751	0.00150751	4		SERPINE2 (-52515), FAM124B (+310715)	SERPINE2 (-52515)
chr11	3127615	3127616		-19.7662	-30.0579	0.00025406	0.00151559	0.00151559	4		CARS (-48949), OSBPL5 (+58968)	CARS (-48949)
chr15	74064159	74064160		11.8413	15.3846	0.00229926	0.00903162	0.00153151	11		TBC1D21 (-101808), CD276 (+87606)	CD276 (+87606)
chr19	51527362	51527363		-12.2116	-16.5546	8.46658e-05	0.000618413	0.00157631	11		KLK10 (-4081), KLK11 (+3596)	KLK11 (+3596)
chr3	125414493	125414494		18.6957	23.7762	0.000269939	0.00159227	0.00159227	5		OSBPL11 (-100560), ALG1L (+241388)	OSBPL11 (-100560)
chr5	2738118	2738119		23.6231	30.9942	0.000274235	0.00161286	0.00161286	5		IRX4 (-850787), IRX2 (+13657)	IRX2 (+13657)
chr1	29210641	29210642		8.87463	20	0.000578001	0.00295638	0.00165834	5		EPB41 (-2961), OPRD1 (+71988)	EPB41 (-2961)
chr1	29210627	29210628		13.9669	21.8182	0.00859651	0.026026	0.00165834	5		EPB41 (-2975), OPRD1 (+71974)	EPB41 (-2975)
chr19	37958861	37958862		-8.1264	-23.0492	0.0120052	0.0339717	0.00169819	4		ZNF570 (-1120), ZNF569 (-523)	ZNF569 (-523)
chr5	88003402	88003403		-16.7287	-19.0746	0.000296618	0.0017192	0.0017192	4		TMEM161B (-438738), MEF2C (+196496)	MEF2C (+196496)
chr5	140730010	140730011		-11.8044	-20.6555	6.54624e-05	0.000501117	0.00173971	9		PCDHGA4 (-4757), PCDHGB1 (+183)	PCDHGB1 (+183)
chr5	140730019	140730020		-8.06438	-18.5366	0.0696771	0.136124	0.00173971	9		PCDHGA4 (-4748), PCDHGB1 (+192)	PCDHGB1 (+192)
chr1	12039792	12039793		-9.17203	-19.6874	0.0108748	0.0313971	0.00177255	10		MFN2 (-576), PLOD1 (+44983)	MFN2 (-576)
chr3	196714422	196714423		-6.66673	-15.3846	0.000310381	0.00178383	0.00178383	5		PIGZ (-18719), MFI2 (+42264)	PIGZ (-18719)
chr1	4991244	4991245		-8.443	-15.5556	0.000316996	0.0018147	0.0018147	9		AJAP1 (+276140)	AJAP1 (+276140)
chr13	20717250	20717251		16.4802	28.4919	0.0003222	0.00183889	0.00183889	4		GJA3 (+17937), ZMYM2 (+184441)	GJA3 (+17937)
chr8	69623170	69623171		-23.1484	-28.8889	0.000326371	0.00185823	0.00185823	5		SULF1 (-755688), PREX2 (+758818)	SULF1 (-755688)
chr11	117358890	117358891		7.82921	19.6882	0.0210013	0.0529793	0.00188344	8		CEP164 (+160320), DSCAML1 (+309085)	CEP164 (+160320)
chr11	117358693	117358694		10.8771	20	0.00139197	0.00602379	0.00188344	4		CEP164 (+160123), DSCAML1 (+309282)	CEP164 (+160123)
chr12	122186987	122186988		8.52019	16.8209	0.00111765	0.00504425	0.00189133	9		TMEM120B (+36287), RHOF (+45180)	TMEM120B (+36287)
chr1	248394331	248394332		-9.4391	-29.1444	0.000336274	0.00190396	0.00190396	4		OR2M4 (-7899), OR2M3 (+28000)	OR2M4 (-7899)
chr16	521376	521377		-12.3329	-19.1304	0.00461865	0.0158264	0.00194601	9		CAPN15 (-56479), RAB11FIP3 (+45758)	RAB11FIP3 (+45758)
chr22	48968850	48968851		6.78178	17.3913	0.0961661	0.17492	0.00196307	7		FAM19A5 (+83579)	FAM19A5 (+83579)
chr2	127955508	127955509		-19.1327	-25.2964	0.0072297	0.0226618	0.00196455	5		BIN1 (-90578), CYP27C1 (+7834)	CYP27C1 (+7834)
chr10	92616717	92616718		-10.8851	-15.5556	0.00344585	0.0125083	0.00199281	11		HTR7 (+737)	HTR7 (+737)
chr19	45826412	45826413		-27.9773	-30.9529	0.000356941	0.00199859	0.00199859	4		KLC3 (-17598), CKM (-178)	CKM (-178)
chr2	218731149	218731150		6.93636	17.4107	0.000357569	0.00200144	0.00200144	6		TNS1 (+77701)	TNS1 (+77701)
chr14	78526768	78526769		-11.5993	-26.9749	0.000362777	0.00202511	0.00202511	4		NRXN3 (-343324), ADCK1 (+260343)	ADCK1 (+260343)
chr20	52940631	52940632		-12.3689	-18.1287	0.000388298	0.00214019	0.00214019	9		DOK5 (-151504), PFDN4 (+116246)	PFDN4 (+116246)
chr2	121279855	121279856		13.1532	15.6713	0.0118226	0.0335594	0.00219176	8		GLI2 (-270129), INHBB (+176137)	INHBB (+176137)
chr2	121279898	121279899		14.655	20.4877	0.0815458	0.153878	0.00219176	6		GLI2 (-270086), INHBB (+176180)	INHBB (+176180)
chr2	121279842	121279843		9.17056	21.5129	0.000983535	0.00454853	0.00219176	8		GLI2 (-270142), INHBB (+176124)	INHBB (+176124)
chr2	121279885	121279886		11.7777	22.6499	0.000254368	0.00151709	0.00219176	8		GLI2 (-270099), INHBB (+176167)	INHBB (+176167)
chr2	121279845	121279846		20.1685	28.4803	1.77627e-05	0.000172078	0.00219176	8		GLI2 (-270139), INHBB (+176127)	INHBB (+176127)
chr9	138135325	138135326		-9.24224	-23.8509	0.00482809	0.0163997	0.00228685	8		PPP1R26 (-236322), OLFM1 (+167960)	OLFM1 (+167960)
chr9	138135310	138135311		-19.0074	-17.8291	0.000344675	0.00194256	0.00228685	6		PPP1R26 (-236337), OLFM1 (+167945)	OLFM1 (+167945)
chr12	14307664	14307665		19.1403	26.6896	0.000421856	0.00228932	0.00228932	4		ATF7IP (-210951), GRIN2B (-174612)	GRIN2B (-174612)
chr3	158883711	158883712		8.91729	19.6581	0.0833917	0.156582	0.00232484	4		SCHIP1 (-673938), IQCJ-SCHIP1 (+96659)	IQCJ-SCHIP1 (+96659)
chr2	217180907	217180908		-8.41465	-17.1429	0.000492153	0.00259464	0.00237628	9		MARCH4 (+55842), XRCC5 (+208721)	MARCH4 (+55842)
chr4	108309522	108309523		-9.51358	-17.1502	3.26037e-06	4.2667e-05	0.00241282	10		DKK2 (-352069), PAPSS1 (+332085)	PAPSS1 (+332085)
chr11	70723488	70723489		-7.30244	-19.3182	0.0184886	0.0478875	0.00242051	7		SHANK2 (+134883), CTTN (+478842)	SHANK2 (+134883)
chr5	131607122	131607123		22.1261	20.6767	0.00585312	0.0191365	0.00246461	5		SLC22A4 (-23013), PDLIM4 (+13759)	PDLIM4 (+13759)
chr15	48919600	48919601		-9.38428	-17.1429	0.00459166	0.0157521	0.0024708	11		FBN1 (+18445), DUT (+295981)	FBN1 (+18445)
chr18	10490846	10490847		6.69269	20	0.00717697	0.0225295	0.00256162	7		NAPG (-35184), APCDD1 (+36222)	NAPG (-35184)
chr18	10490836	10490837		5.79801	26.6667	0.000631431	0.00317623	0.00256162	7		NAPG (-35194), APCDD1 (+36212)	NAPG (-35194)
chr1	22717037	22717038		10.442	40	0.000484644	0.00256245	0.00256245	5		WNT4 (-247579), ZBTB40 (-61306)	ZBTB40 (-61306)
chr16	84377770	84377771		-6.78997	-15.3846	0.00360832	0.0129803	0.00257077	11		ATP2C2 (-24362), WFDC1 (+49519)	ATP2C2 (-24362)
chr2	133039082	133039083		-5.64645	-15.8333	0.00198411	0.00801952	0.00258771	10		MZT2A (-789088), GPR39 (-135064)	GPR39 (-135064)
chr16	1658332	1658333		-9.53666	-20.2801	0.00049274	0.00259716	0.00259716	10		IFT140 (+3778), TMEM204 (+74759)	IFT140 (+3778)
chr11	58320406	58320407		-8.26776	-25.009	0.000493955	0.00260236	0.00260235	6		OR5B21 (-44829), LPXN (+25232)	LPXN (+25232)
chr1	10729338	10729339		11.8886	16.8798	0.00251044	0.00969421	0.00261917	7		CASZ1 (+127366), PEX14 (+194395)	CASZ1 (+127366)
chr1	10729295	10729296		5.96947	17.4076	0.00495955	0.0167569	0.00261917	6		CASZ1 (+127409), PEX14 (+194352)	CASZ1 (+127409)
chr15	45328141	45328142		13.7371	20.6522	0.00126794	0.00558611	0.00266673	5		SORD (+12840), DUOX2 (+78217)	SORD (+12840)
chr15	45328132	45328133		22.1136	22.6721	0.00134956	0.00587503	0.00266673	5		SORD (+12831), DUOX2 (+78226)	SORD (+12831)
chr15	45328138	45328139		25.7272	31.3725	0.000265273	0.00156983	0.00266673	5		SORD (+12837), DUOX2 (+78220)	SORD (+12837)
chr11	126033733	126033734		5.87747	17.094	0.00149074	0.00636685	0.00267659	9		CDON (-100547), RPUSD4 (+47853)	RPUSD4 (+47853)
chr17	11718152	11718153		-12.2683	-22.5385	0.000109591	0.000763535	0.00268799	6		ZNF18 (+182536), DNAH9 (+216405)	ZNF18 (+182536)
chr17	11718201	11718202		-8.46422	-17.1185	0.0470525	0.10011	0.00268799	6		ZNF18 (+182487), DNAH9 (+216454)	ZNF18 (+182487)
chr4	49031528	49031529		-12.7003	-16.7763	0.00271505	0.0103256	0.00269406	4		CWH43 (+43265)	CWH43 (+43265)
chr4	49031535	49031536		11.8819	17.596	0.00482188	0.0163827	0.00269406	4		CWH43 (+43272)	CWH43 (+43272)
chr7	2353352	2353353		-12.309	-27.7778	2.57969e-07	5.24668e-06	0.00271631	11		SNX8 (+746), NUDT1 (+71496)	SNX8 (+746)
chr7	2353368	2353369		-6.12727	-15.3846	3.86835e-05	0.00032578	0.00271631	11		SNX8 (+730), NUDT1 (+71512)	SNX8 (+730)
chr17	40935850	40935851		-13.183	-19.6944	1.12535e-05	0.000118279	0.00273273	11		WNK4 (+3155), COA3 (+14871)	WNK4 (+3155)
chr19	56622543	56622544		26.3787	35.187	0.000525734	0.00273748	0.00273748	6		ZNF787 (+10105), NLRP5 (+111452)	ZNF787 (+10105)
chr8	602203	602204		13.1597	15.7593	0.0064027	0.0205625	0.00280212	4		DLGAP2 (-847328), TDRP (-106423)	TDRP (-106423)
chr8	602200	602201		16.1847	17.6477	0.00421475	0.0147055	0.00280212	4		DLGAP2 (-847331), TDRP (-106420)	TDRP (-106420)
chr8	602185	602186		12.8744	18.3307	0.00677258	0.021508	0.00280212	4		DLGAP2 (-847346), TDRP (-106405)	TDRP (-106405)
chr12	133170643	133170644		-10.3388	-20.3194	0.000602464	0.0030575	0.00281757	9		MUC8 (-119918), P2RX2 (-24759)	P2RX2 (-24759)
chr12	133170639	133170640		-11.1023	-17.8322	0.00595089	0.0193922	0.00281757	9		MUC8 (-119914), P2RX2 (-24763)	P2RX2 (-24763)
chr4	7416036	7416037		-13.3051	-21.7507	0.000559662	0.00288003	0.00288003	9		PSAPL1 (+20663), SORCS2 (+221772)	PSAPL1 (+20663)
chr7	75579486	75579487		-11.5101	-19.4872	0.00455542	0.0156523	0.00289553	4		POR (+35090), STYXL1 (+97834)	POR (+35090)
chr14	89977157	89977158		-7.95241	-21.0551	0.00162435	0.00682387	0.00294241	10		FOXN3 (+108316), TTC8 (+686152)	FOXN3 (+108316)
chr14	89977210	89977211		-11.2233	-15.2514	0.10372	0.185484	0.00294241	8		FOXN3 (+108263), TTC8 (+686205)	FOXN3 (+108263)
chr9	87510336	87510337		-10.2651	-17.385	0.00177479	0.00732966	0.00294255	6		NTRK2 (+226871), AGTPBP1 (+846396)	NTRK2 (+226871)
chr9	87510497	87510498		10.2181	17.2549	0.0314684	0.0729427	0.00294255	7		NTRK2 (+227032), AGTPBP1 (+846235)	NTRK2 (+227032)
chr14	87905489	87905490		11.8121	19.8752	0.000583239	0.0029781	0.0029781	4		GALC (+554125)	GALC (+554125)
chr7	13194187	13194188		6.51979	18.1373	0.0489461	0.103258	0.00301144	5		ARL4A (+467227), ETV1 (+835383)	ARL4A (+467227)
chr10	1405392	1405393		14.4379	17.033	0.000291175	0.00169349	0.00304878	7		IDI1 (-310283), ADARB2 (+374277)	IDI1 (-310283)
chr10	1405234	1405235		10.0817	17.5758	0.0812487	0.153441	0.00304878	5		IDI1 (-310125), ADARB2 (+374435)	IDI1 (-310125)
chr14	100544794	100544795		7.15351	22.7156	0.00255734	0.00983982	0.00308205	8		EVL (+13180), DEGS2 (+81705)	EVL (+13180)
chr12	5631066	5631067		10.619	21.8182	0.00526371	0.017576	0.00310585	5		NTF3 (+89788), ANO2 (+424331)	NTF3 (+89788)
chr3	155667384	155667385		-6.35361	-18.6447	1.78843e-05	0.000173044	0.00314035	6		KCNAB1 (-170952), GMPS (+79060)	GMPS (+79060)
chr16	88872132	88872133		-10.8374	-29.2017	0.000637988	0.00320296	0.00320296	7		CDT1 (+2512), APRT (+6219)	CDT1 (+2512)
chr5	72572324	72572325		12.3671	22.265	0.000641642	0.00321783	0.00321783	4		TMEM174 (+103303), FOXD1 (+172027)	TMEM174 (+103303)
chr5	126467002	126467003		13.9993	15.3722	0.000648189	0.00324443	0.00324443	4		MEGF10 (-159548), C5orf63 (-57819)	C5orf63 (-57819)
chr15	45328168	45328169		20.0466	26.9022	0.000191172	0.00120218	0.00328573	5		SORD (+12867), DUOX2 (+78190)	SORD (+12867)
chr11	70673176	70673177		5.53408	28.5714	0.00363731	0.013064	0.00333568	7		SHANK2 (+185195), CTTN (+428530)	SHANK2 (+185195)
chr4	3858448	3858449		-11.6519	-18.6229	0.000680577	0.00337529	0.00337529	8		ADRA2C (+90324), OTOP1 (+370167)	ADRA2C (+90324)
chr1	7945525	7945526		-5.49825	-23.1203	0.000970846	0.00450096	0.00341707	8		UTS2 (-32035), TNFRSF9 (+55400)	UTS2 (-32035)
chr1	7945554	7945555		-15.2769	-17.6186	0.000805241	0.00386832	0.00341707	8		UTS2 (-32064), TNFRSF9 (+55371)	UTS2 (-32064)
chr13	111202321	111202322		-8.58036	-16.1058	0.000695719	0.00343605	0.00343605	8		RAB20 (+11758), COL4A2 (+242708)	RAB20 (+11758)
chr19	58589509	58589510		-9.90739	-19.4444	0.000912407	0.00428031	0.00345226	4		ZNF135 (+18903), ZSCAN18 (+40283)	ZNF135 (+18903)
chr19	58589513	58589514		-7.91348	-18.006	0.017346	0.0455232	0.00345226	4		ZNF135 (+18907), ZSCAN18 (+40279)	ZNF135 (+18907)
chr1	226270236	226270237		-11.3212	-15.9091	0.000714663	0.00351172	0.00351172	7		H3F3A (+18559), ACBD3 (+104194)	H3F3A (+18559)
chr22	43511970	43511971		31.9066	34.6329	0.000718353	0.00352641	0.00352641	4		BIK (+5217), MCAT (+27429)	BIK (+5217)
chr1	202240527	202240528		-8.74738	-15.5157	0.000726375	0.0035583	0.0035583	6		UBE2T (+70580), LGR6 (+77499)	UBE2T (+70580)
chr11	84506869	84506870		-18.7883	-32.1212	0.00074531	0.0036333	0.0036333	4		DLG2 (+831444)	DLG2 (+831444)
chr17	38487242	38487243		11.9187	21.1765	0.000750291	0.00365297	0.00365297	6		RARA (+21797), GJD3 (+32824)	RARA (+21797)
chr19	45124847	45124848		15.7504	18.2246	0.000113465	0.000785504	0.00365596	10		PVR (-22250), IGSF23 (+7908)	IGSF23 (+7908)
chr12	49286249	49286250		19.8145	30.1515	0.00185331	0.00759024	0.0036775	8		RND1 (-26569), FKBP11 (+33360)	RND1 (-26569)
chr15	34787517	34787518		-20.6274	-33.75	0.0021055	0.00841291	0.00368062	5		GOLGA8A (-87630), GOLGA8B (+88253)	GOLGA8A (-87630)
chr15	34787513	34787514		-19.8131	-26.1538	0.0023256	0.00911491	0.00368062	5		GOLGA8A (-87626), GOLGA8B (+88257)	GOLGA8A (-87626)
chr20	29519349	29519350		-14.2623	-22.7273	1.03398e-05	0.000110326	0.0037441	9		DEFB115 (-326117)	DEFB115 (-326117)
chr8	144228101	144228102		-23.0656	-24.4444	0.000775411	0.00375178	0.00375178	4		LY6H (+14026), LY6E (+128157)	LY6H (+14026)
chr5	131607071	131607072		12.1258	15.9091	0.00130922	0.00573268	0.00384912	8		SLC22A4 (-23064), PDLIM4 (+13708)	PDLIM4 (+13708)
chr6	153947219	153947220		-8.10129	-16.7742	0.000821284	0.00393064	0.00393064	9		OPRM1 (-384416), ENSG00000213121 (+394765)	OPRM1 (-384416)
chr22	34218308	34218309		14.3247	17.5656	0.000822004	0.00393343	0.00393343	10		SYN3 (-763951), LARGE (+98100)	LARGE (+98100)
chr7	92456779	92456780		20.4597	25	0.000826199	0.00394969	0.00394969	7		CDK6 (+6451), RBM48 (+298693)	CDK6 (+6451)
chr19	1318951	1318952		-20.235	-23.3348	0.00138038	0.00598323	0.00398654	6		NDUFS7 (-64678), EFNA2 (+32799)	EFNA2 (+32799)
chr19	1319025	1319026		-8.13048	-21.8182	0.408628	0.526751	0.00398654	4		NDUFS7 (-64604), EFNA2 (+32873)	EFNA2 (+32873)
chr19	1319076	1319077		-13.3523	-18.75	0.00215952	0.0085865	0.00398654	6		NDUFS7 (-64553), EFNA2 (+32924)	EFNA2 (+32924)
chr19	1319058	1319059		-13.6938	-18.2449	0.00308492	0.0114434	0.00398654	6		NDUFS7 (-64571), EFNA2 (+32906)	EFNA2 (+32906)
chr19	1319069	1319070		-5.91502	-16.3971	0.00340041	0.0123756	0.00398654	6		NDUFS7 (-64560), EFNA2 (+32917)	EFNA2 (+32917)
chr11	71277426	71277427		-18.4012	-16.5	0.00085023	0.0040425	0.0040425	4		KRTAP5-10 (+818), KRTAP5-11 (+16494)	KRTAP5-10 (+818)
chr11	646344	646345		10.2348	15.1078	0.00184947	0.00757755	0.00404506	10		DRD4 (+9052), DEAF1 (+49187)	DRD4 (+9052)
chr11	646372	646373		8.39088	15.9936	0.00530313	0.0176815	0.00404506	10		DRD4 (+9080), DEAF1 (+49159)	DRD4 (+9080)
chr22	32041765	32041766		-15.426	-31.25	0.00260519	0.00998783	0.00404565	5		DEPDC5 (-109072), PISD (-17559)	PISD (-17559)
chr22	32041756	32041757		-16.0543	-29.1667	0.00952517	0.0282476	0.00404565	5		DEPDC5 (-109081), PISD (-17550)	PISD (-17550)
chr21	37973832	37973833		13.4372	25.2684	0.000856593	0.00406699	0.00406699	8		CLDN14 (-121445), SIM2 (-97601)	SIM2 (-97601)
chr19	46443408	46443409		-7.51552	-15.1696	0.00131682	0.00575956	0.00409066	8		NANOS2 (-25373), NOVA2 (+33395)	NANOS2 (-25373)
chr10	121771030	121771031		7.37105	18.3333	0.00812391	0.0248764	0.00409161	5		PPAPDC1A (-445435), SEC23IP (+118808)	SEC23IP (+118808)
chr17	77895961	77895962		12.6908	22.6636	0.00148399	0.00634355	0.00409215	6		CBX4 (-82734), TBC1D16 (+113685)	CBX4 (-82734)
chr7	31409107	31409108		9.57599	15.1692	0.000865777	0.00410227	0.00410227	8		PPP1R17 (-317221), NEUROD6 (-28600)	NEUROD6 (-28600)
chr6	112195799	112195800		9.68824	20.9568	0.000868727	0.00411359	0.00411359	6		WISP3 (-179662), FYN (-1145)	FYN (-1145)
chr11	69679604	69679605		-13.5479	-21.4286	0.000868963	0.0041145	0.0041145	8		ANO1 (-244803), FGF3 (-45813)	FGF3 (-45813)
chr19	18706262	18706263		-15.7944	-24.2291	0.000313085	0.00179646	0.00415468	10		C19orf60 (+6728), CRLF1 (+11397)	C19orf60 (+6728)
chr3	25788444	25788445		22.3549	19.6129	0.00088668	0.00418231	0.00418231	5		TOP2B (-82455), NGLY1 (+36597)	NGLY1 (+36597)
chr4	5932426	5932427		-13.0441	-15.1652	0.000924256	0.00432527	0.00432527	8		CRMP1 (-37642), JAKMIP1 (+269855)	CRMP1 (-37642)
chr12	9901715	9901716		6.31814	16.6667	0.00644676	0.0206757	0.00435625	5		CLECL1 (-15821), CD69 (+11781)	CD69 (+11781)
chr12	9901737	9901738		19.6532	20.4762	0.00573995	0.0188395	0.00435625	5		CLECL1 (-15843), CD69 (+11759)	CD69 (+11759)
chr11	1476715	1476716		12.6413	17.5439	0.000939996	0.00438482	0.00438482	9		MOB2 (+31260), BRSK2 (+44334)	MOB2 (+31260)
chr17	19628030	19628031		7.66508	16.2338	0.0101634	0.0297479	0.00446667	4		SLC47A2 (-8112), ALDH3A1 (+20741)	SLC47A2 (-8112)
chr10	33342521	33342522		-10.3733	-18.8889	0.000962931	0.00447123	0.00447123	11		ITGB1 (-95700), NRP1 (+282668)	ITGB1 (-95700)
chr17	58094212	58094213		-10.1776	-20	0.000963148	0.00447205	0.00447205	5		CA4 (-133084), RNFT1 (-52133)	RNFT1 (-52133)
chr12	127210935	127210936		5.51236	24.8677	0.000350929	0.00197117	0.00447232	11		NONE	NONE
chr9	132045771	132045772		-7.68266	-15	0.000963327	0.00447272	0.00447272	9		NTMT1 (-325391), PPP2R4 (+172175)	PPP2R4 (+172175)
chr9	129401683	129401684		7.39605	19.5238	4.82492e-05	0.000390403	0.00448226	10		ZBTB43 (-165610), LMX1B (+24962)	LMX1B (+24962)
chr21	47249601	47249602		17.188	15.2885	0.0059832	0.0194764	0.00452689	4		COL6A1 (-152049), PCBP3 (+185994)	COL6A1 (-152049)
chr19	3710353	3710354		-13.3449	-30.9091	4.89714e-06	5.96539e-05	0.00454337	9		TJP3 (-11381), PIP5K1C (-9877)	PIP5K1C (-9877)
chr11	66701198	66701199		12.0693	17.1678	0.000990412	0.00457425	0.00457425	8		PC (+24648), LRFN4 (+76226)	PC (+24648)
chr11	48128615	48128616		-13.5757	-19.5513	0.000996739	0.00459789	0.00459789	8		OR4B1 (-109728), PTPRJ (+126503)	OR4B1 (-109728)
chr19	56621653	56621654		-13.3214	-23.5294	0.015841	0.0423569	0.00460565	9		ZNF787 (+10995), NLRP5 (+110562)	ZNF787 (+10995)
chr17	37242767	37242768		-11.7531	-20.3416	0.00101412	0.00466268	0.00466268	8		PLXDC1 (+65134), LASP1 (+216656)	PLXDC1 (+65134)
chr7	69003296	69003297		-13.577	-20.4545	0.00155071	0.00657294	0.00466762	7		AUTS2 (-61022)	AUTS2 (-61022)
chr6	15017692	15017693		-13.7115	-25.7353	0.000700596	0.00345557	0.00474878	7		JARID2 (-228834), CD83 (+899821)	JARID2 (-228834)
chr19	10112650	10112651		22.3602	33.9694	0.00104823	0.0047892	0.0047892	4		OLFM2 (-65423), COL5A3 (+8496)	COL5A3 (+8496)
chr11	11178162	11178163		5.27818	16.4223	0.014541	0.0395695	0.00478998	11		ZBED5 (-298543), CSNK2A3 (+196741)	CSNK2A3 (+196741)
chr19	10331262	10331263		-10.2326	-16.8831	0.0263958	0.0634882	0.0048692	7		DNMT1 (-25508), S1PR2 (+10685)	S1PR2 (+10685)
chr2	193452861	193452862		-6.37675	-15.2941	0.00107091	0.00487288	0.00487288	9		TMEFF2 (-392427)	TMEFF2 (-392427)
chr8	145193715	145193716		-13.6938	-18.1818	0.000422186	0.00229078	0.00490079	5		SCXB (-127801), FAM203A (+1044)	FAM203A (+1044)
chr20	47013142	47013143		7.51084	29.1667	0.224285	0.335442	0.00496018	5		SULF2 (-597813), PREX1 (+431277)	PREX1 (+431277)
chr20	47013134	47013135		13.0564	39.4872	0.0171559	0.0451266	0.00496018	5		SULF2 (-597805), PREX1 (+431285)	PREX1 (+431285)
chr16	89050730	89050731		9.36289	17.8064	0.00109685	0.00496817	0.00496816	4		ACSF3 (-109486), CBFA2T3 (-7119)	CBFA2T3 (-7119)
chr2	1904507	1904508		10.4898	17.1604	0.00603961	0.0196234	0.00501617	4		PXDN (-156230), MYT1L (+430380)	PXDN (-156230)
chr19	448293	448294		6.74516	32.0586	0.00193368	0.0078547	0.00512798	4		THEG (-72281), SHC2 (+12702)	SHC2 (+12702)
chr15	46635912	46635913		10.2542	15.4386	0.00563042	0.0185509	0.0051515	5		SQRDL (+708975)	SQRDL (+708975)
chr15	46635917	46635918		13.4537	20	0.0167163	0.0442059	0.0051515	5		SQRDL (+708980)	SQRDL (+708980)
chr16	50944736	50944737		-14.6596	-21.4286	0.00115426	0.00517749	0.00517749	9		CYLD (+168066), SALL1 (+240449)	CYLD (+168066)
chr16	55022750	55022751		-10.1238	-16.5158	8.70579e-05	0.000632655	0.00518604	6		IRX6 (-334921), IRX5 (+57977)	IRX5 (+57977)
chr4	8174183	8174184		6.61147	19.6853	0.0628379	0.125572	0.00519266	4		SH3TC1 (-26910), ABLIM2 (-13748)	ABLIM2 (-13748)
chr14	107046996	107046997		15.8268	15.7015	0.00116246	0.00520723	0.00520723	7		NONE	NONE
chr1	11499042	11499043		-11.6257	-29.6753	0.00118505	0.00528892	0.00528892	4		PTCHD2 (-40252), UBIAD1 (+165780)	PTCHD2 (-40252)
chr10	103321416	103321417		-9.65336	-16.875	0.00118685	0.00529541	0.00529541	6		POLL (+26610), BTRC (+207597)	POLL (+26610)
chr9	101679022	101679023		10.5015	15.4316	0.0323325	0.0745182	0.00530881	6		COL15A1 (-26898), GALNT12 (+109042)	COL15A1 (-26898)
chr9	101679039	101679040		16.3296	20.1581	0.000870467	0.00412026	0.00530881	9		COL15A1 (-26881), GALNT12 (+109059)	COL15A1 (-26881)
chr3	148848113	148848114		10.0911	16.0514	0.0740833	0.142793	0.00534029	8		HPS3 (+743), CP (+91728)	HPS3 (+743)
chr11	120082951	120082952		-18.2024	-26.5341	0.00107375	0.00488334	0.00538056	4		TRIM29 (-73791), POU2F3 (-24397)	POU2F3 (-24397)
chr6	160399370	160399371		-9.07194	-22.7381	0.0527894	0.109563	0.00539068	6		SLC22A1 (-143450), IGF2R (+9240)	IGF2R (+9240)
chr6	160399395	160399396		-8.95712	-18.1818	0.0122205	0.0344561	0.00539068	6		SLC22A1 (-143425), IGF2R (+9265)	IGF2R (+9265)
chr6	160399269	160399270		6.00824	15.3846	0.00319529	0.0117716	0.00539068	5		SLC22A1 (-143551), IGF2R (+9139)	IGF2R (+9139)
chr20	3777670	3777671		-11.45	-17.2549	0.000413108	0.00225067	0.00540938	9		AP5S1 (-23532), CDC25B (+1189)	CDC25B (+1189)
chr1	24740674	24740675		12.513	15	0.00122209	0.00542221	0.00542221	5		STPG1 (+912), GRHL3 (+94760)	STPG1 (+912)
chr6	40317039	40317040		-8.48232	-15.1515	0.0157349	0.0421313	0.00551201	9		MOCS1 (-421585), LRFN2 (+238164)	LRFN2 (+238164)
chr19	28165697	28165698		-6.14473	-17.6515	0.00125966	0.0055566	0.0055566	4		NONE	NONE
chr17	74876958	74876959		-8.49429	-20	0.00980496	0.0289078	0.00561795	9		SEC14L1 (-207872), MGAT5B (+8230)	MGAT5B (+8230)
chr13	113969615	113969616		10.3939	18.75	0.00129861	0.00569509	0.00569509	5		LAMP1 (+18060), GRTP1 (+48825)	LAMP1 (+18060)
chr7	45122679	45122680		10.87	15.7895	0.00130601	0.00572131	0.00572131	5		NACAD (+5833), CCM2 (+56055)	NACAD (+5833)
chr12	116273804	116273805		16.6885	24.3538	0.00130622	0.00572206	0.00572206	4		MED13L (+441338)	MED13L (+441338)
chr5	1414211	1414212		-6.58097	-18.1891	0.0160476	0.0427952	0.00572881	6		CLPTM1L (-68998), SLC6A3 (+31333)	SLC6A3 (+31333)
chr2	201924853	201924854		-14.7698	-18.1481	0.00131623	0.00575748	0.00575748	7		ORC2 (-96451), FAM126B (+11538)	FAM126B (+11538)
chr7	36007280	36007281		11.6988	21.2121	0.00913075	0.0273099	0.00576161	7		EEPD1 (-185477), SEPT7 (+166654)	SEPT7 (+166654)
chr2	118616749	118616750		14.095	16.8182	0.0125503	0.0351947	0.00577176	6		INSIG2 (-229300), DDX18 (+44524)	DDX18 (+44524)
chr2	118616744	118616745		17.2608	21.2238	0.00547915	0.0181504	0.00577176	6		INSIG2 (-229305), DDX18 (+44519)	DDX18 (+44519)
chr19	4558118	4558119		-8.5941	-16.7647	0.020428	0.0518298	0.00580845	9		LRG1 (-17633), SEMA6B (+1701)	SEMA6B (+1701)
chr13	95322391	95322392		5.24914	15.9091	0.00135443	0.00589216	0.00589216	5		SOX21 (+41997), GPR180 (+68235)	SOX21 (+41997)
chr2	228777084	228777085		-9.96825	-16.2934	0.0936855	0.171407	0.00589746	6		DAW1 (+40762), SPHKAP (+269276)	DAW1 (+40762)
chr12	1485180	1485181		6.37377	16.3636	0.0554543	0.113873	0.0059003	9		FBXL14 (+218150), ERC1 (+384777)	FBXL14 (+218150)
chr12	1485190	1485191		10.4443	18.4211	0.00359612	0.012945	0.0059003	9		FBXL14 (+218140), ERC1 (+384787)	FBXL14 (+218140)
chr12	1485196	1485197		14.5939	21.3622	0.00235348	0.00920286	0.0059003	9		FBXL14 (+218134), ERC1 (+384793)	FBXL14 (+218134)
chr15	87435992	87435993		-11.2132	-16.9251	0.000646059	0.00323578	0.00590057	11		AGBL1 (+750766)	AGBL1 (+750766)
chr1	2434214	2434215		6.15077	19.9561	0.0142597	0.0389595	0.00595809	4		PANK4 (+23824), PLCH2 (+35317)	PANK4 (+23824)
chr14	91817388	91817389		8.53543	17.5012	0.00105361	0.00480909	0.00603867	10		GPR68 (-97120), CCDC88C (+66732)	CCDC88C (+66732)
chr5	132147995	132147996		7.95442	15.3846	0.00185804	0.00760587	0.00608618	6		SEPT8 (-34929), SHROOM1 (+18594)	SHROOM1 (+18594)
chr1	18341850	18341851		13.5945	22.3214	0.00141855	0.00611657	0.00611657	7		IGSF21 (-92389), ACTL8 (+260043)	IGSF21 (-92389)
chr6	111576199	111576200		-11.8304	-18.0303	0.0182065	0.0473068	0.0062403	8		KIAA1919 (-4351), SLC16A10 (+167419)	KIAA1919 (-4351)
chr16	21732727	21732728		-9.77722	-17.6923	0.00145992	0.0062603	0.0062603	9		OTOA (+42893), NPIPB4 (+136011)	OTOA (+42893)
chr21	47716459	47716460		12.6138	16.4032	0.0653351	0.129455	0.0063433	5		PCNT (-27576), YBEY (+10162)	YBEY (+10162)
chr21	47716473	47716474		11.1427	19.8718	0.0155952	0.0418337	0.0063433	5		PCNT (-27562), YBEY (+10176)	YBEY (+10176)
chr21	47716448	47716449		12.673	23.0769	0.0104655	0.0304511	0.0063433	5		PCNT (-27587), YBEY (+10151)	YBEY (+10151)
chr21	47716442	47716443		13.0009	30.7692	0.0220895	0.0551427	0.0063433	5		PCNT (-27593), YBEY (+10145)	YBEY (+10145)
chr13	24520403	24520404		-8.48569	-34.6591	0.0224133	0.0557819	0.00635824	6		C1QTNF9B (-49210), SPATA13 (-33540)	SPATA13 (-33540)
chr13	24520421	24520422		-11.3816	-24.053	0.0279688	0.0664599	0.00635824	6		C1QTNF9B (-49228), SPATA13 (-33522)	SPATA13 (-33522)
chr13	24520412	24520413		-12.3512	-21.4205	0.061438	0.12338	0.00635824	6		C1QTNF9B (-49219), SPATA13 (-33531)	SPATA13 (-33531)
chr13	24520414	24520415		-11.0779	-18.6553	0.114923	0.200812	0.00635824	6		C1QTNF9B (-49221), SPATA13 (-33529)	SPATA13 (-33529)
chr16	51123565	51123566		7.25045	23.1818	0.00769176	0.0238128	0.00639913	4		SALL1 (+61620), CYLD (+346895)	SALL1 (+61620)
chr7	154684271	154684272		8.46024	17.5214	0.0652983	0.129398	0.00640573	5		PAXIP1 (+110522), DPP6 (+934507)	PAXIP1 (+110522)
chr7	154684279	154684280		17.1309	30	0.0120085	0.0339792	0.00640573	5		PAXIP1 (+110514), DPP6 (+934515)	PAXIP1 (+110514)
chr7	154684289	154684290		16.4201	30	0.0120657	0.034108	0.00640573	5		PAXIP1 (+110504), DPP6 (+934525)	PAXIP1 (+110504)
chr7	154684284	154684285		21.8562	34.6591	0.0228358	0.0566129	0.00640573	5		PAXIP1 (+110509), DPP6 (+934520)	PAXIP1 (+110509)
chr19	24060425	24060426		11.5515	16.4423	0.00187794	0.00767152	0.00642447	6		ZNF726 (-37266), RPSAP58 (+114610)	ZNF726 (-37266)
chr1	92037805	92037806		20.0865	24.4872	0.00574179	0.0188443	0.00645133	4		CDC7 (+71141), TGFBR3 (+313981)	CDC7 (+71141)
chr1	92037761	92037762		14.3082	25	0.0155416	0.0417194	0.00645133	4		CDC7 (+71097), TGFBR3 (+314025)	CDC7 (+71097)
chr1	92037763	92037764		16.5784	35	0.00203032	0.00816983	0.00645133	4		CDC7 (+71099), TGFBR3 (+314023)	CDC7 (+71099)
chr19	15828653	15828654		-19.9028	-27.1569	0.00151602	0.00645392	0.00645392	8		OR10H2 (-10180), CYP4F12 (+45087)	OR10H2 (-10180)
chr5	761202	761203		-8.7026	-16.875	0.0015307	0.00650435	0.00650435	7		TPPP (-67693), ZDHHC11B (+5864)	ZDHHC11B (+5864)
chr5	8851435	8851436		-24.1345	-27.7546	0.00154341	0.00654794	0.00654794	4		SEMA5A (+694751), MTRR (+982219)	SEMA5A (+694751)
chr15	29949345	29949346		-6.74893	-16.0819	0.000145057	0.000959871	0.00662426	11		FAM189A1 (-86419), TJP1 (+165360)	FAM189A1 (-86419)
chr15	29949231	29949232		9.34961	17.1946	0.0166199	0.0440033	0.00662426	5		FAM189A1 (-86305), TJP1 (+165474)	FAM189A1 (-86305)
chr7	130627262	130627263		-5.85051	-15.2174	0.00157714	0.00666327	0.00666327	9		MKLN1 (-385356), KLF14 (-208375)	KLF14 (-208375)
chr7	36007360	36007361		13.4362	18.8929	0.00694144	0.0219361	0.0068503	8		EEPD1 (-185397), SEPT7 (+166734)	SEPT7 (+166734)
chr7	36007308	36007309		6.13634	20	0.00739744	0.0230814	0.0068503	7		EEPD1 (-185449), SEPT7 (+166682)	SEPT7 (+166682)
chr2	136415981	136415982		-8.72324	-17.6846	0.0185603	0.0480348	0.00685695	4		UBXN4 (-83207), R3HDM1 (+126899)	UBXN4 (-83207)
chr19	18265403	18265404		7.24687	17.9424	0.00166857	0.00697347	0.00697347	6		IFI30 (-19180), ENSG00000268173 (+1436)	ENSG00000268173 (+1436)
chr20	38295815	38295816		-7.37	-16.6098	0.00599119	0.0194973	0.00700739	4		DHX35 (+704838)	DHX35 (+704838)
chr20	38295831	38295832		-8.51532	-15.5952	0.0224752	0.0559038	0.00700739	4		DHX35 (+704854)	DHX35 (+704854)
chr14	95216147	95216148		12.9058	20.4167	0.000650314	0.00325306	0.00702858	5		GSC (+20414), SERPINA3 (+137420)	GSC (+20414)
chr1	4192554	4192555		-13.8353	-19.5652	0.000136093	0.000911192	0.00708435	11		AJAP1 (-522550), C1orf174 (-375706)	C1orf174 (-375706)
chr1	4192537	4192538		-11.1161	-17.7388	0.00253118	0.00975867	0.00708435	11		AJAP1 (-522567), C1orf174 (-375689)	C1orf174 (-375689)
chr11	94278318	94278319		-9.33492	-16.6667	0.00191266	0.00778575	0.00713274	5		PIWIL4 (-22155), FUT4 (+1302)	FUT4 (+1302)
chr11	94278341	94278342		-10.1081	-16.6667	0.00115989	0.00519791	0.00713274	5		PIWIL4 (-22132), FUT4 (+1325)	FUT4 (+1325)
chr6	13860422	13860423		10.6781	17.2691	0.0599003	0.120958	0.00718022	4		RNF182 (-64675), MCUR1 (-45623)	MCUR1 (-45623)
chr5	132667760	132667761		19.4901	28.976	3.96911e-05	0.000332715	0.00722716	7		HSPA4 (+280107), FSTL4 (+280494)	HSPA4 (+280107)
chr14	94295457	94295458		-9.29879	-19.9134	0.00175658	0.0072689	0.0072689	5		PRIMA1 (-40631), ASB2 (+147679)	PRIMA1 (-40631)
chr2	169296499	169296500		12.6949	16.0804	3.35791e-05	0.000290114	0.00728002	10		STK39 (-191849), CERS6 (-16259)	CERS6 (-16259)
chr1	156843533	156843534		-7.61957	-15.3846	0.0017697	0.00731269	0.00731269	4		PEAR1 (-19978), NTRK1 (+12848)	NTRK1 (+12848)
chr7	39580050	39580051		-7.18197	-17.0028	0.00178062	0.00734908	0.00734908	6		RALA (-83031), POU6F2 (+562453)	RALA (-83031)
chr17	27292090	27292091		-10.6415	-19.3223	0.0264534	0.0635977	0.00739795	6		PHF12 (-13302), SEZ6 (+41225)	PHF12 (-13302)
chr17	27292054	27292055		-17.0118	-18.0811	0.00532512	0.0177402	0.00739795	6		PHF12 (-13266), SEZ6 (+41261)	PHF12 (-13266)
chr8	23431993	23431994		-23.5158	-21.1111	0.00181334	0.00745787	0.00745787	5		SLC25A37 (+45676), NKX3-1 (+108446)	SLC25A37 (+45676)
chr15	91413478	91413479		15.2442	28.1417	0.00183444	0.00752782	0.00752782	6		FES (-14163), FURIN (+1657)	FURIN (+1657)
chr16	71851139	71851140		5.93569	16	0.00010602	0.000743156	0.00758694	7		ATXN1L (-28754), AP1G1 (-8036)	AP1G1 (-8036)
chr15	101433402	101433403		-10.4301	-20	0.0018537	0.00759153	0.00759153	6		LRRK1 (-26017), ALDH1A3 (+13822)	ALDH1A3 (+13822)
chr5	10525223	10525224		6.54107	16.1963	0.00185999	0.00761231	0.00761231	4		ROPN1L (+83588), DAP (+236160)	ROPN1L (+83588)
chr1	77963053	77963054		13.1052	19.4872	0.0249874	0.0607942	0.00762069	6		ZZZ3 (+185289), AK5 (+215318)	ZZZ3 (+185289)
chr1	77963014	77963015		15.1333	26.9872	0.00256502	0.00986361	0.00762069	6		ZZZ3 (+185328), AK5 (+215279)	ZZZ3 (+185328)
chr20	44001747	44001748		14.8596	15.5556	8.57251e-05	0.000624729	0.00763133	11		TP53TG5 (+5285), SYS1 (+10080)	TP53TG5 (+5285)
chr20	44001758	44001759		17.0541	21.391	0.000733089	0.00358494	0.00763133	6		TP53TG5 (+5274), SYS1 (+10091)	TP53TG5 (+5274)
chr11	129482265	129482266		13.4392	15.2273	0.000653181	0.00326468	0.00764977	11		TMEM45B (-203448), BARX2 (+236431)	TMEM45B (-203448)
chr19	5691965	5691966		-9.53424	-16.6667	1.14532e-05	0.000120001	0.00765073	11		RPL36 (+10773), LONP1 (+28335)	RPL36 (+10773)
chr8	104859570	104859571		-11.3129	-15.5742	0.00187208	0.0076522	0.0076522	4		DCSTAMP (-492483), RIMS2 (+346456)	RIMS2 (+346456)
chr12	54867395	54867396		12.3061	15.4318	0.0416632	0.0909858	0.00766499	8		NCKAP1L (-24099), GTSF1 (-985)	GTSF1 (-985)
chr19	29492079	29492080		17.0475	15.7796	0.00189423	0.00772517	0.00772517	8		UQCRFS1 (+212368)	UQCRFS1 (+212368)
chr5	177789771	177789772		14.1238	17.0371	0.0056058	0.0184859	0.00776966	6		PHYKPL (-129986), COL23A1 (+227784)	PHYKPL (-129986)
chr1	225460949	225460950		-6.14206	-18.9586	0.000224282	0.00136928	0.00777437	10		LBR (+155569), DNAH14 (+343581)	LBR (+155569)
chr3	127057045	127057046		8.96744	17.2101	0.00191227	0.00778447	0.00778224	10		TPRA1 (+252566), PLXNA1 (+349609)	TPRA1 (+252566)
chr9	105260302	105260303		-11.1818	-19.8684	0.00194043	0.00787681	0.00787681	4		GRIN3A (-759441), CYLC2 (-497290)	CYLC2 (-497290)
chr15	70284879	70284880		-12.5151	-16.5414	0.0803279	0.152086	0.00792718	5		TLE3 (+105635), RPLP1 (+539757)	TLE3 (+105635)
chr17	72448505	72448506		13.23	17.4603	0.00112023	0.00505367	0.00793909	9		CD300A (-14049), GPRC5C (+21454)	CD300A (-14049)
chr1	55802937	55802938		-19.4482	-17.0168	0.00198631	0.0080267	0.0080267	5		USP24 (-122152)	USP24 (-122152)
chr19	29895943	29895944		-22.194	-29.1667	8.01692e-05	0.000591435	0.00805067	7		UQCRFS1 (-191496), VSTM2B (-121462)	VSTM2B (-121462)
chr19	29895898	29895899		-12.489	-28.9655	0.0621341	0.124471	0.00805067	7		UQCRFS1 (-191451), VSTM2B (-121507)	VSTM2B (-121507)
chr19	29895938	29895939		-17.2198	-25	0.000908334	0.00426483	0.00805067	7		UQCRFS1 (-191491), VSTM2B (-121467)	VSTM2B (-121467)
chr16	8494610	8494611		-5.22152	-15.9091	0.00150744	0.0064244	0.00805823	11		TMEM114 (+127615)	TMEM114 (+127615)
chr11	69989783	69989784		-12.6598	-19.1667	0.00102725	0.00471148	0.00807539	11		FADD (-59485), ANO1 (+65376)	FADD (-59485)
chr1	17998528	17998529		-21.3259	-27.2572	0.00415177	0.0145288	0.00814719	6		ACTL8 (-83279), ARHGEF10L (+132199)	ACTL8 (-83279)
chr1	17998526	17998527		-21.4901	-25.2056	0.000906461	0.00425771	0.00814719	6		ACTL8 (-83281), ARHGEF10L (+132197)	ACTL8 (-83281)
chr1	17998532	17998533		-16.9729	-19.075	0.00405719	0.0142624	0.00814719	6		ACTL8 (-83275), ARHGEF10L (+132203)	ACTL8 (-83275)
chr16	48865459	48865460		5.48188	17.4603	0.00204601	0.0082207	0.0082207	4		N4BP1 (-221340), CBLN1 (+450282)	N4BP1 (-221340)
chr9	138426146	138426147		20.1288	27.7778	0.00205198	0.00824004	0.00824004	7		OBP2A (-11854), LCN1 (+12863)	OBP2A (-11854)
chr9	140191386	140191387		-6.4212	-15.9135	0.0596353	0.120539	0.00828145	8		NRARP (+5316), TOR4A (+19186)	NRARP (+5316)
chr11	64903729	64903730		10.3049	15.1923	0.00208743	0.00835464	0.00835464	6		SPDYC (-33895), SYVN1 (-1726)	SYVN1 (-1726)
chr19	2543421	2543422		19.3564	16.6667	0.00870092	0.0262782	0.00843401	7		GADD45B (+67297), GNG7 (+159285)	GADD45B (+67297)
chr14	103569862	103569863		7.44375	17.3913	0.00212999	0.00849172	0.00849172	5		TNFAIP2 (-19935), EXOC3L4 (+3382)	EXOC3L4 (+3382)
chr5	32098624	32098625		-18.9727	-17.8686	0.00745613	0.0232277	0.00854586	6		GOLPH3 (+75831), PDZD2 (+459108)	GOLPH3 (+75831)
chr5	68619648	68619649		-11.5425	-15.3968	0.00214691	0.00854606	0.00854606	8		CCDC125 (+8894), CDK7 (+88949)	CCDC125 (+8894)
chr14	100206668	100206669		12.6684	16.6127	0.0084643	0.0257058	0.00856723	6		EML1 (-53011), CYP46A1 (+56018)	EML1 (-53011)
chr15	29328266	29328267		5.78231	16.9231	0.000364272	0.0020319	0.00857021	9		APBA2 (+197147), NDNL2 (+233766)	APBA2 (+197147)
chr12	92305561	92305562		12.9659	22.2155	0.00216142	0.00859259	0.00859259	4		DCN (-728662), BTG1 (+234111)	BTG1 (+234111)
chr22	18265045	18265046		10.1606	17.3188	0.000194824	0.00122086	0.00865999	10		BID (-8264), MICAL3 (+242279)	BID (-8264)
chr12	54362881	54362882		8.90448	17.3077	0.158495	0.257263	0.00870931	7		HOXC11 (-4028), HOXC12 (+14264)	HOXC11 (-4028)
chr16	2193709	2193710		16.4713	17.5	0.00220153	0.00872091	0.00872091	5		PKD1 (-7811), RAB26 (-4915)	RAB26 (-4915)
chr19	50733937	50733938		-15.714	-17.1131	0.0219266	0.0548203	0.00879867	6		MYH14 (+27036), KCNC3 (+98696)	MYH14 (+27036)
chr10	35016664	35016665		-7.21614	-21.875	0.00672655	0.0213909	0.00882429	4		PARD3 (+87584)	PARD3 (+87584)
chr10	35016672	35016673		-9.39631	-17.1875	0.0140635	0.0385325	0.00882429	4		PARD3 (+87576)	PARD3 (+87576)
chr22	38749801	38749802		-17.3209	-19.3939	0.0623391	0.124792	0.00887852	4		CSNK1E (-36389), KCNJ4 (+101403)	CSNK1E (-36389)
chr8	143407666	143407667		11.1197	24.9231	0.0284641	0.0673879	0.00889008	9		TSNARE1 (+76876)	TSNARE1 (+76876)
chr20	57369220	57369221		16.3278	16.5152	0.0117256	0.0333399	0.00889495	6		GNAS (-58548), NPEPL1 (+101552)	GNAS (-58548)
chr20	57369202	57369203		9.79657	16.6667	0.00118238	0.00527928	0.00889495	5		GNAS (-58566), NPEPL1 (+101534)	GNAS (-58566)
chr20	57369211	57369212		6.37796	20	0.139125	0.232726	0.00889495	5		GNAS (-58557), NPEPL1 (+101543)	GNAS (-58557)
chr7	157516152	157516153		-18.3985	-16.0764	0.00371356	0.0132837	0.00892939	4		DNAJB6 (+386493), PTPRN2 (+864218)	DNAJB6 (+386493)
chr17	38349850	38349851		10.6341	17.1355	0.00227118	0.00894262	0.00894262	7		WIPF2 (-25723), RAPGEFL1 (+15609)	RAPGEFL1 (+15609)
chr2	20767369	20767370		-25.5627	-31.2088	0.00170806	0.0071064	0.00898317	4		HS1BP3 (+83479), RHOB (+120535)	HS1BP3 (+83479)
chr4	37430599	37430600		-8.39488	-15.2632	0.00125711	0.0055475	0.00901691	4		RELL1 (+257398)	RELL1 (+257398)
chr5	1635093	1635094		8.49286	18.895	0.0633669	0.126397	0.00905501	6		LPCAT1 (-111002), MRPL36 (+164915)	LPCAT1 (-111002)
chr9	68408950	68408951		5.66769	18.75	0.115683	0.201838	0.00910475	7		ANKRD20A1 (+482190), FOXD4L6 (+793253)	ANKRD20A1 (+482190)
chr10	30931822	30931823		-15.6601	-15.9091	0.00233649	0.00914929	0.00914929	5		LYZL2 (-13132), ZNF438 (+389043)	LYZL2 (-13132)
chr6	40297031	40297032		12.405	24.8701	0.00235686	0.00921351	0.00921351	8		MOCS1 (-401577), LRFN2 (+258172)	LRFN2 (+258172)
chr10	43698833	43698834		-10.759	-16.0486	0.000949382	0.00442023	0.00921778	11		RASGEF1A (+5798), CSGALNACT2 (+64900)	RASGEF1A (+5798)
chr10	88731857	88731858		9.27326	15	0.00236805	0.00924874	0.00924874	5		ADIRF (+3909), GLUD1 (+122765)	ADIRF (+3909)
chr16	1309630	1309631		-23.3647	-39.4697	0.00239607	0.00933681	0.00933681	4		UBE2I (-49250), TPSD1 (+3497)	TPSD1 (+3497)
chr5	136683139	136683140		-14.1228	-21.2451	0.00240813	0.00937466	0.00937466	4		TRPC7 (-981915), SPOCK1 (+151897)	SPOCK1 (+151897)
chr5	54473905	54473906		-15.5652	-26.3122	0.00683807	0.0216743	0.00938118	6		GPX8 (+17960), MCIDAS (+49237)	GPX8 (+17960)
chr5	54473945	54473946		-12.4834	-19.0298	0.0152875	0.0411763	0.00938118	6		GPX8 (+18000), MCIDAS (+49197)	GPX8 (+18000)
chr8	22477762	22477763		-13.9251	-21.6667	0.00075446	0.00366941	0.00938282	7		KIAA1967 (+15618), BIN3 (+48870)	KIAA1967 (+15618)
chr7	5342245	5342246		-26.7727	-27.4892	0.00596638	0.0194326	0.00952462	4		SLC29A4 (+19685), TNRC18 (+120931)	SLC29A4 (+19685)
chr6	85995165	85995166		-12.6859	-16.6667	0.103093	0.184615	0.00956533	4		TBX18 (-520929), NT5E (-164643)	NT5E (-164643)
chr5	140475413	140475414		-14.2976	-21.6667	0.00371935	0.0133003	0.00958145	11		PCDHB3 (-4820), PCDHB2 (+1187)	PCDHB2 (+1187)
chr5	140475428	140475429		-14.3816	-18.673	0.00041908	0.00227707	0.00958145	8		PCDHB3 (-4805), PCDHB2 (+1202)	PCDHB2 (+1202)
chr9	34652037	34652038		18.2945	20.5769	0.045944	0.0982533	0.00967466	4		IL11RA (+1339), CCL27 (+10651)	IL11RA (+1339)
chr1	247268545	247268546		14.5634	25.2083	0.00250741	0.00968478	0.00968478	4		ZNF669 (-872), ZNF124 (+66772)	ZNF669 (-872)
chr16	84540870	84540871		7.08379	19.4373	0.00251031	0.0096938	0.0096938	5		TLDC1 (-2507), COTL1 (+110812)	TLDC1 (-2507)
chr5	178688522	178688523		-22.5342	-25.2193	0.00251056	0.00969458	0.00969458	4		ADAMTS2 (+83908), ZNF354C (+201107)	ADAMTS2 (+83908)
chr2	239289185	239289186		-8.21263	-18.3117	0.00342609	0.0124507	0.009877	10		ASB1 (-46279), TRAF3IP1 (+60104)	ASB1 (-46279)
chr16	88358108	88358109		17.7883	18.3333	0.002598	0.00996562	0.00996562	5		ZNF469 (-135770), BANP (+354485)	ZNF469 (-135770)
chr2	119891066	119891067		-11.2859	-25.8242	0.00261104	0.0100059	0.0100059	4		C1QL2 (+25398), MARCO (+191325)	C1QL2 (+25398)
chr4	2366705	2366706		12.4843	17.6471	0.00518081	0.0173538	0.0100141	5		MXD4 (-102685), ZFYVE28 (+53684)	ZFYVE28 (+53684)
chr2	107484768	107484769		14.9855	28.4759	0.00262183	0.0100392	0.0100392	6		RGPD3 (-399937), ST6GAL2 (+18333)	ST6GAL2 (+18333)
chr3	164586521	164586522		16.102	16.2222	0.00263669	0.010085	0.010085	7		SI (+209761)	SI (+209761)
chr10	123779546	123779547		6.3998	16.6667	0.060042	0.121181	0.0100882	9		PLEKHA1 (-354665), TACC2 (+30838)	TACC2 (+30838)
chr11	19366472	19366473		-13.7108	-18.8506	7.5599e-05	0.000563726	0.0101005	11		NAV2 (-368670), E2F8 (-103306)	E2F8 (-103306)
chr14	83975159	83975160		7.01848	15.2778	0.00265267	0.0101341	0.0101341	4		NONE	NONE
chr8	26487777	26487778		11.5524	35.5556	0.0103686	0.0302261	0.0101768	4		DPYSL2 (+52419), ADRA1A (+235144)	DPYSL2 (+52419)
chr14	20156364	20156365		19.7725	26.1111	0.00837382	0.025486	0.0102137	4		POTEM (-136093), OR4Q3 (-59222)	OR4Q3 (-59222)
chr19	50862003	50862004		10.205	22.0013	0.00434625	0.0150728	0.0102269	10		KCNC3 (-29370), NAPSA (+7083)	NAPSA (+7083)
chr17	46049031	46049032		11.4707	16.7857	0.114055	0.199638	0.0102645	4		CDK5RAP3 (+625), COPZ2 (+66107)	CDK5RAP3 (+625)
chr17	39052041	39052042		7.05031	17	0.00270858	0.0103058	0.0103058	7		KRT20 (-10563), KRT23 (+41630)	KRT20 (-10563)
chr7	6436103	6436104		-10.9008	-18.3766	0.005535	0.0182985	0.0103159	4		RAC1 (+21934), DAGLB (+51539)	RAC1 (+21934)
chr17	42886162	42886163		-10.6295	-17.3913	8.70231e-05	0.000632449	0.0103178	5		GJC1 (+22016), ADAM11 (+49764)	GJC1 (+22016)
chr4	6243052	6243053		-12.7634	-22.5774	0.00403101	0.0141885	0.0104052	4		JAKMIP1 (-40771), WFS1 (-28524)	WFS1 (-28524)
chr19	49471052	49471053		14.075	15.3846	0.0706205	0.13756	0.0104132	5		FTL (+2495), GYS1 (+25513)	FTL (+2495)
chr19	49470910	49470911		8.73498	24.6154	0.0492161	0.103704	0.0104132	7		FTL (+2353), GYS1 (+25655)	FTL (+2353)
chr20	50225291	50225292		10.085	18.1818	0.00274861	0.0104282	0.0104282	5		NFATC2 (-66034), ATP9A (+159881)	NFATC2 (-66034)
chr16	759067	759068		-9.96962	-22.1402	0.00792149	0.0243797	0.0104393	4		METRN (-6047), STUB1 (+28792)	METRN (-6047)
chr6	3849594	3849595		-8.60771	-15	0.00928015	0.027666	0.0104707	11		PXDC1 (-97335), FAM50B (-25)	FAM50B (-25)
chr7	1923981	1923982		-6.65831	-16.6675	0.00333667	0.0121887	0.0105243	6		ELFN1 (+196227), MAD1L1 (+348896)	ELFN1 (+196227)
chr7	1924115	1924116		-12.5475	-15.802	0.0372437	0.0833024	0.0105243	4		ELFN1 (+196361), MAD1L1 (+348762)	ELFN1 (+196361)
chr7	124321050	124321051		-7.23516	-15.5556	0.00608572	0.0197433	0.0105317	9		TMEM229A (-647528), GPR37 (+84630)	GPR37 (+84630)
chr3	53286619	53286620		8.2486	18.6364	0.00746437	0.0232483	0.0106009	4		TKT (+3418), PRKCD (+91484)	TKT (+3418)
chr10	88437358	88437359		15.9732	24.5192	0.000206808	0.00128172	0.0106434	9		BMPR1A (-79048), LDB3 (+9153)	LDB3 (+9153)
chr10	128039698	128039699		-15.6608	-23.3333	0.000914491	0.00428823	0.0106727	9		ADAM12 (+37325), FANK1 (+454591)	ADAM12 (+37325)
chr1	156696704	156696705		14.1983	19.2308	0.0044453	0.0153479	0.0106983	9		CRABP2 (-21312), ISG20L2 (+1522)	ISG20L2 (+1522)
chr9	90449654	90449655		-16.5606	-25	0.00018667	0.00117906	0.010713	5		SPATA31E1 (-48086), CTSL (+109221)	SPATA31E1 (-48086)
chr9	90449676	90449677		-7.88094	-21.4286	0.0153412	0.0412913	0.010713	5		SPATA31E1 (-48064), CTSL (+109243)	SPATA31E1 (-48064)
chr19	719394	719395		-19.8426	-21.4649	0.00284396	0.0107185	0.0107185	4		MISP (-31731), PALM (+10294)	PALM (+10294)
chr12	74665009	74665010		-8.8571	-18.1818	0.00515676	0.0172891	0.0108088	5		KCNC2 (+938638)	KCNC2 (+938638)
chr12	74665045	74665046		-11.9411	-15.1515	0.0243029	0.0594729	0.0108088	4		KCNC2 (+938602)	KCNC2 (+938602)
chr9	132156289	132156290		-17.9452	-17.0455	0.00289937	0.0108862	0.0108862	7		NTMT1 (-214873), PPP2R4 (+282693)	NTMT1 (-214873)
chr10	91846286	91846287		17.7226	20.0893	0.00290981	0.0109178	0.0109178	5		KIF20B (+384920), HTR7 (+771168)	KIF20B (+384920)
chr6	76203596	76203597		-18.4383	-28.0186	0.00380438	0.0135441	0.0109448	4		TMEM30A (-208913), SENP6 (-108166)	SENP6 (-108166)
chr19	448122	448123		-7.98862	-18.1818	0.0322722	0.0744085	0.01095	4		THEG (-72110), SHC2 (+12873)	SHC2 (+12873)
chr19	448263	448264		8.48327	27.9647	0.00654722	0.0209333	0.01095	8		THEG (-72251), SHC2 (+12732)	SHC2 (+12732)
chr11	46412048	46412049		-18.1801	-23.1818	0.0158466	0.0423688	0.0110271	4		CHRM4 (-3942), AMBRA1 (+200865)	CHRM4 (-3942)
chr11	69921681	69921682		7.90403	16.6667	0.00295254	0.0110466	0.0110466	8		FGF3 (-287890), ANO1 (-2726)	ANO1 (-2726)
chr16	56687054	56687055		-16.154	-20.7729	0.00543749	0.0180397	0.0111742	7		MT1F (-4551), MT1B (+1244)	MT1B (+1244)
chr5	59695426	59695427		-25.5388	-24.5238	0.0029958	0.0111767	0.0111767	4		PDE4D (-505802), DEPDC1B (+300561)	DEPDC1B (+300561)
chr2	20340369	20340370		-8.16769	-18.5	0.00344566	0.0125078	0.0111826	6		LAPTM4A (-88581), SDC1 (+84824)	SDC1 (+84824)
chr10	124222932	124222933		18.1494	26.3736	0.00101145	0.00465274	0.0111844	7		DMBT1 (-97248), HTRA1 (+1892)	HTRA1 (+1892)
chr22	38810654	38810655		-9.12142	-17.8364	0.00301406	0.0112314	0.0112314	4		CSNK1E (-97242), KCNJ4 (+40550)	KCNJ4 (+40550)
chr1	43476898	43476899		11.6833	18.4524	0.00301687	0.0112399	0.0112399	6		SLC2A1 (-52398), EBNA1BP2 (+161342)	SLC2A1 (-52398)
chr3	49576758	49576759		-23.7045	-25.8825	0.00301767	0.0112423	0.0112423	4		BSN (-15163), DAG1 (+69194)	BSN (-15163)
chr10	123356070	123356071		-16.6667	-25	0.0167536	0.0442842	0.0112952	5		FGFR2 (+1846), WDR11 (+745384)	FGFR2 (+1846)
chr10	123356040	123356041		-11.9565	-15.1099	0.00258806	0.0099349	0.0112952	7		FGFR2 (+1876), WDR11 (+745354)	FGFR2 (+1876)
chr15	61785421	61785422		-5.8304	-16.3938	0.00303657	0.0112989	0.0112989	6		RORA (-865760), C2CD4A (-573754)	C2CD4A (-573754)
chr19	11685570	11685571		-17.4567	-17.959	0.00027872	0.0016343	0.0113291	8		ELOF1 (-15520), ACP5 (+4223)	ACP5 (+4223)
chr14	83114524	83114525		12.0519	20.7576	0.00555496	0.0183514	0.0113533	4		NONE	NONE
chr7	154068826	154068827		35.5781	38.0952	0.000704796	0.00347236	0.0113807	5		DPP6 (+319062), PAXIP1 (+725967)	DPP6 (+319062)
chr21	17791551	17791552		-7.60278	-17.6471	0.0222304	0.055421	0.0114288	5		USP25 (+689208)	USP25 (+689208)
chr22	41990798	41990799		21.6807	20.4952	0.0030852	0.0114442	0.0114442	4		PMM1 (-4905), DESI1 (+26301)	PMM1 (-4905)
chr16	764436	764437		-12.9861	-20.5879	0.00273178	0.0103768	0.0114543	6		METRN (-678), STUB1 (+34161)	METRN (-678)
chr15	102036132	102036133		9.6525	23.3333	0.0850375	0.15898	0.0116764	5		PCSK6 (-6260), TM2D3 (+156437)	PCSK6 (-6260)
chr14	79324519	79324520		22.8185	29.5238	0.00109694	0.00496849	0.0117036	5		NRXN3 (+454427)	NRXN3 (+454427)
chr3	8664486	8664487		-10.9281	-18.3333	0.00249154	0.00963538	0.0117315	11		SSUH2 (+21997), LMCD1 (+121094)	SSUH2 (+21997)
chr10	74708704	74708705		-16.052	-20	0.000113931	0.000788137	0.0118813	5		PLA2G12B (+5831), OIT3 (+55366)	PLA2G12B (+5831)
chr1	203186877	203186878		5.21929	17.2727	1.5993e-05	0.000157871	0.0119022	11		CHI3L1 (-31001), CHIT1 (+11921)	CHIT1 (+11921)
chr14	76812183	76812184		-9.85633	-29.6212	1.51787e-06	2.27105e-05	0.0119773	6		ESRRB (-61697), GPATCH2L (+193905)	ESRRB (-61697)
chr1	208038419	208038420		-23.232	-30.3571	0.00122192	0.0054216	0.0120516	4		CD34 (+46327), CD46 (+113018)	CD34 (+46327)
chr1	208038412	208038413		-15.3148	-16.6827	0.0272363	0.0650808	0.0120516	4		CD34 (+46334), CD46 (+113011)	CD34 (+46334)
chr8	86554832	86554833		7.48734	15	0.0257128	0.0621858	0.0120569	5		REXO1L1 (+20893), CA2 (+178752)	REXO1L1 (+20893)
chr14	84057979	84057980		-8.42803	-22.4871	0.00172858	0.00717524	0.012082	4		NONE	NONE
chr14	84057985	84057986		-9.67897	-16.3757	0.053932	0.111417	0.012082	4		NONE	NONE
chr17	72933856	72933857		10.869	15.4762	0.0453816	0.0973076	0.0120962	11		OTOP3 (+1960), HID1 (+34972)	OTOP3 (+1960)
chr1	161973102	161973103		-5.41439	-15.1587	0.0026429	0.0101041	0.0123323	11		OLFML2B (+20541), ATF6 (+237019)	OLFML2B (+20541)
chr17	77677075	77677076		7.56522	17.5	0.109246	0.193093	0.0123918	7		RBFOX3 (-198513), ENPP7 (-27605)	ENPP7 (-27605)
chr11	9571945	9571946		-19.1746	-26.6667	0.0050175	0.0169137	0.0125361	5		WEE1 (-23282), ZNF143 (+89434)	WEE1 (-23282)
chr11	9571970	9571971		-14.3917	-25.2525	0.0310588	0.0721926	0.0125361	5		WEE1 (-23257), ZNF143 (+89459)	WEE1 (-23257)
chr7	36007267	36007268		17.8984	26.5152	0.00113906	0.00512227	0.0126682	6		EEPD1 (-185490), SEPT7 (+166641)	SEPT7 (+166641)
chr1	8968623	8968624		6.02019	20	0.184922	0.289533	0.0126698	5		CA6 (-37322), ENO1 (-29875)	ENO1 (-29875)
chr1	8968599	8968600		11.6082	23.0769	0.0075047	0.0233487	0.0126698	5		CA6 (-37346), ENO1 (-29851)	ENO1 (-29851)
chr1	8968642	8968643		16.9965	31.6667	0.0117683	0.0334366	0.0126698	5		CA6 (-37303), ENO1 (-29894)	ENO1 (-29894)
chr1	8968637	8968638		11.99	38.4615	0.0177678	0.0463998	0.0126698	5		CA6 (-37308), ENO1 (-29889)	ENO1 (-29889)
chr11	64982394	64982395		-18.5047	-15.8936	0.0109312	0.0315269	0.012692	4		POLA2 (-46838), CAPN1 (+32462)	CAPN1 (+32462)
chr11	133789215	133789216		-9.78478	-16.6278	0.0036954	0.0132314	0.0127786	8		SPATA19 (-73820), IGSF9B (+37664)	IGSF9B (+37664)
chr5	140480769	140480770		-10.5787	-20.0717	0.0112879	0.0323443	0.0128647	9		PCDHB4 (-20811), PCDHB3 (+536)	PCDHB3 (+536)
chr4	110926352	110926353		-11.9448	-18.1818	0.000598171	0.00303982	0.0129108	7		EGF (+92306), ELOVL6 (+193456)	EGF (+92306)
chr4	110926357	110926358		-5.30818	-16.5414	8.89118e-05	0.000643643	0.0129108	7		EGF (+92311), ELOVL6 (+193451)	EGF (+92311)
chr17	4441036	4441037		-17.5506	-20.0487	0.0034024	0.0123814	0.0129239	6		MYBBP1A (+17644), SPNS2 (+38904)	MYBBP1A (+17644)
chr8	142680150	142680151		8.63053	18.3333	0.000186858	0.00118002	0.0129436	9		PTP4A3 (+278058), TSNARE1 (+804392)	PTP4A3 (+278058)
chr20	25529898	25529899		12.841	27.3077	0.00293002	0.0109788	0.0129951	4		NINL (+36254), GINS1 (+141536)	NINL (+36254)
chr12	108922545	108922546		-11.8736	-20.1948	0.0154603	0.0415459	0.0131062	4		FICD (+13584), SART3 (+32619)	FICD (+13584)
chr4	7434626	7434627		7.11399	17.1429	0.0792637	0.150515	0.013513	4		PSAPL1 (+2073), SORCS2 (+240362)	PSAPL1 (+2073)
chr9	120111457	120111458		-9.27119	-24.6234	9.47988e-06	0.000102725	0.0136335	10		ASTN2 (+65890), TRIM32 (+661877)	ASTN2 (+65890)
chr9	120111435	120111436		-13.3907	-19.0258	3.14976e-05	0.00027529	0.0136335	10		ASTN2 (+65912), TRIM32 (+661855)	ASTN2 (+65912)
chr11	134479604	134479605		-14.4074	-22.3077	4.20396e-06	5.26076e-05	0.0136388	11		B3GAT1 (-217358)	B3GAT1 (-217358)
chr11	134479653	134479654		-16.1225	-20.6061	0.00640505	0.0205686	0.0136388	5		B3GAT1 (-217407)	B3GAT1 (-217407)
chr11	2532999	2533000		12.198	18.4615	0.0015394	0.00653419	0.0137967	7		KCNQ1 (+66779), CDKN1C (+374111)	KCNQ1 (+66779)
chr7	105742877	105742878		8.5904	19.8618	0.0141678	0.0387596	0.0138329	6		SYPL1 (+10144), CDHR3 (+139193)	SYPL1 (+10144)
chr8	142516560	142516561		-11.4999	-20.8846	0.00179268	0.00738923	0.0139112	8		PTP4A3 (+114468), TSNARE1 (+967982)	PTP4A3 (+114468)
chr6	37093421	37093422		9.13965	19.4737	0.0480994	0.101854	0.0139389	7		PIM1 (-44557), COX6A1P2 (+80815)	PIM1 (-44557)
chr6	37093424	37093425		18.4288	24.4737	0.0045428	0.0156175	0.0139389	7		PIM1 (-44554), COX6A1P2 (+80818)	PIM1 (-44554)
chr12	120127642	120127643		9.15751	16.129	0.00184014	0.00754669	0.0139639	5		PRKAB1 (+22085), CIT (+187452)	PRKAB1 (+22085)
chr11	1721552	1721553		6.36019	20	0.00371961	0.013301	0.0140005	4		KRTAP5-6 (+3128), IFITM10 (+50268)	KRTAP5-6 (+3128)
chr1	16872442	16872443		-11.8422	-25.3247	0.0125857	0.0352737	0.0140227	9		NBPF1 (+67539), NECAP2 (+105212)	NBPF1 (+67539)
chr1	16872413	16872414		-9.49114	-15	0.0167256	0.0442254	0.0140227	9		NBPF1 (+67568), NECAP2 (+105183)	NBPF1 (+67568)
chr1	245680132	245680133		12.96	15.7143	0.0280307	0.0665761	0.0140383	5		KIF26B (+361846), SMYD3 (+990386)	KIF26B (+361846)
chr1	245680181	245680182		17.7965	28.869	0.00706222	0.0222409	0.0140383	5		KIF26B (+361895), SMYD3 (+990337)	KIF26B (+361895)
chr1	16210122	16210123		9.60331	20.9402	7.51611e-05	0.000561055	0.0140945	11		SPEN (+35764), ZBTB17 (+92498)	SPEN (+35764)
chr1	15534303	15534304		-17.2021	-20.6944	0.0120571	0.0340887	0.0142657	4		EFHD2 (-202087), TMEM51 (+55276)	TMEM51 (+55276)
chr2	99552195	99552196		-11.2743	-23.7395	0.0370884	0.0830287	0.0142725	4		MGAT4A (-204607), TSGA10 (+219184)	MGAT4A (-204607)
chr17	55095978	55095979		10.456	17.8571	0.00420219	0.0146704	0.0143254	9		AKAP1 (-66572), SCPEP1 (+40513)	SCPEP1 (+40513)
chr14	100226587	100226588		-9.42756	-15.9341	0.000785074	0.00378963	0.0143991	7		EML1 (-33092), CYP46A1 (+75937)	EML1 (-33092)
chr12	125131563	125131564		-16.3142	-25	0.00458428	0.0157318	0.0145124	4		NCOR2 (-151766), SCARB1 (+216829)	NCOR2 (-151766)
chr12	125131571	125131572		-18.2399	-18.3333	0.0412308	0.0902425	0.0145124	4		NCOR2 (-151774), SCARB1 (+216821)	NCOR2 (-151774)
chr17	62834250	62834251		-13.6951	-16.1538	0.00220661	0.00873713	0.0145137	5		SMURF2 (-176065), LRRC37A3 (+80652)	LRRC37A3 (+80652)
chr9	140191553	140191554		-10.0895	-15.4202	0.00589439	0.0192445	0.0146086	6		NRARP (+5149), TOR4A (+19353)	NRARP (+5149)
chr6	28459179	28459180		7.28211	15.5123	0.0117018	0.0332859	0.0149427	8		ZSCAN23 (-47936), GPX6 (+24390)	GPX6 (+24390)
chr2	170572287	170572288		16.1591	29.1667	0.00308989	0.0114582	0.0150867	4		SSB (-83501), PHOSPHO2 (+21313)	PHOSPHO2 (+21313)
chr4	185018567	185018568		8.9284	17.3616	0.000830866	0.00396775	0.0151177	10		ENPP6 (+120546), STOX2 (+192059)	ENPP6 (+120546)
chr4	185018562	185018563		7.57821	17.5595	0.000131836	0.000887866	0.0151177	10		ENPP6 (+120551), STOX2 (+192054)	ENPP6 (+120551)
chr4	131484752	131484753		5.85377	16.1482	0.091685	0.168558	0.0152177	4		NONE	NONE
chr1	244238159	244238160		15.9825	23.4266	0.00672304	0.021382	0.0154628	6		ZBTB18 (+23575), ADSS (+377276)	ZBTB18 (+23575)
chr17	943439	943440		9.04368	18.9448	0.0156638	0.0419799	0.0156008	6		TIMM22 (+43083), ABR (+139728)	TIMM22 (+43083)
chr17	943394	943395		15.0827	26.3636	0.000915864	0.00429344	0.0156008	7		TIMM22 (+43038), ABR (+139773)	TIMM22 (+43038)
chr4	89680403	89680404		-12.3591	-21.4286	1.46164e-05	0.000146622	0.0156245	9		NAP1L5 (-61018), FAM13A (+297919)	NAP1L5 (-61018)
chr11	133916548	133916549		14.0885	15.1703	0.0022175	0.00877187	0.0156314	5		IGSF9B (-89669), JAM3 (-22271)	JAM3 (-22271)
chr16	7060725	7060726		-21.1435	-25.3175	3.24328e-05	0.000281972	0.0156976	6		RBFOX1 (-322025)	RBFOX1 (-322025)
chr17	4871827	4871828		-23.3118	-32.0804	0.00108824	0.00493659	0.0159057	4		SPAG7 (-661), CAMTA2 (+18579)	SPAG7 (-661)
chr17	4871825	4871826		-17.8862	-20.7709	0.00792692	0.0243931	0.0159057	4		SPAG7 (-659), CAMTA2 (+18581)	SPAG7 (-659)
chr17	4871803	4871804		-14.4147	-15.368	0.0608496	0.122454	0.0159057	4		SPAG7 (-637), CAMTA2 (+18603)	SPAG7 (-637)
chr14	96562402	96562403		12.74	17.3295	0.0146204	0.0397412	0.0160104	4		BDKRB2 (-108732), C14orf132 (+56742)	C14orf132 (+56742)
chr16	23766976	23766977		13.1739	16.1207	0.0538394	0.111267	0.016148	6		PRKCB (-80368), CHP2 (+1029)	CHP2 (+1029)
chr16	23767001	23767002		20.2902	17.2467	0.00560656	0.0184879	0.016148	6		PRKCB (-80343), CHP2 (+1054)	CHP2 (+1054)
chr7	36219622	36219623		-5.40165	-16.8687	0.107952	0.19132	0.0162569	4		ANLN (-209792), EEPD1 (+26865)	EEPD1 (+26865)
chr2	225014596	225014597		-8.6974	-17.5491	0.000156612	0.0010218	0.0163877	10		SERPINE2 (-111076), FAM124B (+252154)	SERPINE2 (-111076)
chr12	115982963	115982964		-8.32457	-19.3922	0.00159256	0.00671583	0.0164721	6		TBX3 (-861569), MED13L (+732179)	MED13L (+732179)
chr14	104690924	104690925		-10.6643	-21.993	0.00572231	0.0187931	0.0166687	6		C14orf144 (-19616), KIF26A (+85865)	C14orf144 (-19616)
chr14	104690918	104690919		-17.2852	-15.8195	0.00852838	0.0258611	0.0166687	6		C14orf144 (-19622), KIF26A (+85859)	C14orf144 (-19622)
chr11	134385609	134385610		-12.3857	-25	0.0386003	0.0856817	0.0167475	4		B3GAT1 (-123363)	B3GAT1 (-123363)
chr11	134385635	134385636		-20.2413	-23.0186	0.00661577	0.0211085	0.0167475	4		B3GAT1 (-123389)	B3GAT1 (-123389)
chr17	19634508	19634509		6.85835	16.0714	0.00321437	0.0118281	0.0168149	7		SLC47A2 (-14590), ALDH3A1 (+14263)	ALDH3A1 (+14263)
chr19	56613592	56613593		22.3092	35.5556	0.00128224	0.00563699	0.0168549	6		ZNF787 (+19056), NLRP5 (+102501)	ZNF787 (+19056)
chr12	130627433	130627434		16.2474	21.0084	0.00697084	0.0220104	0.0169062	6		TMEM132D (-239223), FZD10 (-19570)	FZD10 (-19570)
chr16	27078671	27078672		-10.4555	-17.8571	0.000706666	0.00347983	0.0172582	11		KDM8 (-136624)	KDM8 (-136624)
chr1	211705304	211705305		-10.0305	-15.3959	0.0419166	0.0914205	0.0174799	5		RD3 (-39046), SLC30A1 (+46779)	RD3 (-39046)
chr3	4365060	4365061		-16.1744	-18.4064	0.00264519	0.0101111	0.0175811	8		SETMAR (+20073), SUMF1 (+143904)	SETMAR (+20073)
chr8	18364911	18364912		-16.7313	-21.6355	0.0046221	0.0158359	0.0175934	6		NAT2 (+116157), PSD3 (+506284)	NAT2 (+116157)
chr8	1428330	1428331		-9.19241	-15.5462	0.000141035	0.000938102	0.0177442	9		TDRP (-932550), DLGAP2 (-21201)	DLGAP2 (-21201)
chr8	21946420	21946421		-17.5353	-16.4583	0.00451352	0.0155367	0.0178484	4		NUDT18 (+20511), DMTN (+29704)	NUDT18 (+20511)
chr8	21946406	21946407		-9.17084	-16.25	0.0559663	0.114695	0.0178484	4		NUDT18 (+20525), DMTN (+29690)	NUDT18 (+20525)
chr8	143342028	143342029		9.92602	19.7802	0.00228809	0.00899624	0.017974	11		TSNARE1 (+142514), PTP4A3 (+939936)	TSNARE1 (+142514)
chr2	99552189	99552190		-7.13859	-15.625	0.0964609	0.175336	0.0179799	4		MGAT4A (-204601), TSGA10 (+219190)	MGAT4A (-204601)
chr16	4995188	4995189		-5.83684	-17.5794	0.0535046	0.110724	0.0181099	10		SEC14L5 (-13129), PPL (-8053)	PPL (-8053)
chr16	4995101	4995102		6.06958	15.4135	0.0586879	0.119038	0.0181099	9		SEC14L5 (-13216), PPL (-7966)	PPL (-7966)
chr6	152130596	152130597		7.22277	18.4444	0.000160965	0.0010449	0.0181253	9		ESR1 (+118966), SYNE1 (+827937)	ESR1 (+118966)
chr19	2117522	2117523		-16.116	-23.5589	0.000118235	0.000812362	0.0183599	7		IZUMO4 (+20642), AP3D1 (+34017)	IZUMO4 (+20642)
chr19	2117544	2117545		-14.6331	-17.3333	0.00028229	0.00165131	0.0183599	7		IZUMO4 (+20664), AP3D1 (+33995)	IZUMO4 (+20664)
chr2	8785261	8785262		5.82755	16.0714	0.0613074	0.123174	0.0186102	8		ID2 (-33713)	ID2 (-33713)
chr15	92956843	92956844		-7.34544	-17.0476	0.000311385	0.00178852	0.018612	10		ST8SIA2 (+19786), FAM174B (+242344)	ST8SIA2 (+19786)
chr3	116079169	116079170		-27.2003	-23.8636	0.00310277	0.0114966	0.0187351	4		LSAMP (+85208), GAP43 (+736813)	LSAMP (+85208)
chr3	116079193	116079194		-23.1503	-22.8535	0.00488858	0.0165643	0.0187351	4		LSAMP (+85184), GAP43 (+736837)	LSAMP (+85184)
chr3	116079147	116079148		-12.203	-20.1923	0.036623	0.0822072	0.0187351	4		LSAMP (+85230), GAP43 (+736791)	LSAMP (+85230)
chr3	116079162	116079163		-8.46442	-18.3333	0.0114441	0.0327005	0.0187351	4		LSAMP (+85215), GAP43 (+736806)	LSAMP (+85215)
chr20	61024318	61024319		18.5373	26.9231	0.000770386	0.00373207	0.0188526	7		CABLES2 (-41978), GATA5 (+26707)	GATA5 (+26707)
chr19	50204665	50204666		-20.5053	-19.0476	0.00196868	0.00796918	0.0191396	5		CPT1C (+10293), TSKS (+61921)	CPT1C (+10293)
chr19	50204710	50204711		-10.706	-16.7063	0.0132504	0.036749	0.0191396	6		CPT1C (+10338), TSKS (+61876)	CPT1C (+10338)
chr19	50204688	50204689		-9.62639	-16.4196	0.0234044	0.0577259	0.0191396	6		CPT1C (+10316), TSKS (+61898)	CPT1C (+10316)
chr4	59181904	59181905		10.6326	17.9924	0.0114959	0.0328184	0.0191863	5		NONE	NONE
chr9	140617332	140617333		6.09933	15.2035	0.118166	0.205179	0.0192169	4		CACNA1B (-154908), EHMT1 (+103879)	EHMT1 (+103879)
chr9	140617245	140617246		8.84254	16.4336	0.00101921	0.00468161	0.0192169	11		CACNA1B (-154995), EHMT1 (+103792)	EHMT1 (+103792)
chr8	144641704	144641705		-18.8775	-21.9197	9.28034e-05	0.000666571	0.019261	8		GSDMD (+6328), NAPRT1 (+19078)	GSDMD (+6328)
chr17	20799774	20799775		-14.5817	-25.206	0.021171	0.0533182	0.0193031	4		USP22 (+146577), CDRT15L2 (+316738)	USP22 (+146577)
chr5	138943332	138943333		-15.3964	-21.1538	0.0215209	0.0540152	0.0193237	7		CXXC5 (-84544), UBE2D2 (+2582)	UBE2D2 (+2582)
chr2	238268748	238268749		15.4369	20.0658	0.000128262	0.000868173	0.0193401	9		COL6A3 (+54269), COPS8 (+274794)	COL6A3 (+54269)
chr16	8926578	8926579		6.79754	18.4211	0.0252129	0.0612277	0.0195026	5		PMM2 (+34905), CARHSP1 (+35679)	PMM2 (+34905)
chr16	8926534	8926535		6.55577	18.9268	0.0145456	0.0395795	0.0195026	4		PMM2 (+34861), CARHSP1 (+35723)	PMM2 (+34861)
chr8	2181254	2181255		14.1325	19.3939	0.0361126	0.0813036	0.019572	5		MYOM2 (+188100)	MYOM2 (+188100)
chr8	2181213	2181214		16.864	22.0238	0.00128384	0.00564267	0.019572	5		MYOM2 (+188059)	MYOM2 (+188059)
chr4	25315261	25315262		7.49088	23.8215	0.000156277	0.00102001	0.0197141	8		ANAPC4 (-63573), ZCCHC4 (+854)	ZCCHC4 (+854)
chr7	2084665	2084666		-12.0605	-21.6667	0.000996683	0.00459768	0.0197676	4		MAD1L1 (+188212), ELFN1 (+356911)	MAD1L1 (+188212)
chr11	70289850	70289851		10.6283	22.2222	0.0269868	0.0646092	0.019771	5		CTTN (+45204), SHANK2 (+568521)	CTTN (+45204)
chr7	73825342	73825343		-9.75627	-15.9524	0.00105569	0.00481677	0.0197761	9		GTF2IRD1 (-42957), CLIP2 (+121538)	GTF2IRD1 (-42957)
chr21	43795590	43795591		21.5583	30.1943	0.00018801	0.00118595	0.0198914	6		TFF1 (-8888), TMPRSS3 (+21364)	TFF1 (-8888)
chr8	56814311	56814312		12.2283	16.9697	0.00722705	0.0226552	0.0199213	7		LYN (+21940), RPS20 (+172756)	LYN (+21940)
chr9	132499683	132499684		-6.20283	-19.1304	0.00264371	0.0101066	0.0200275	7		PTGES (+15642), PRRX2 (+71764)	PTGES (+15642)
chr9	132499775	132499776		12.6934	19.0217	0.000577024	0.00295232	0.0200275	11		PTGES (+15550), PRRX2 (+71856)	PTGES (+15550)
chr16	54628706	54628707		13.5223	21.5595	0.000906452	0.00425768	0.0200349	6		IRX5 (-336067), IRX3 (-308032)	IRX3 (-308032)
chr17	3889374	3889375		18.006	19.7802	0.0395773	0.0873836	0.0200991	4		ATP2A3 (-21790), ZZEF1 (+156939)	ATP2A3 (-21790)
chr17	3889409	3889410		10.5858	24.7059	0.00741377	0.0231222	0.0200991	7		ATP2A3 (-21825), ZZEF1 (+156904)	ATP2A3 (-21825)
chr12	5003323	5003324		-8.46537	-16.2798	0.0235674	0.0580439	0.0201066	8		KCNA1 (-15747), KCNA6 (+84982)	KCNA1 (-15747)
chr17	55523129	55523130		11.3325	16.8243	0.0387005	0.0858567	0.0201548	8		MSI2 (+189235), ENSG00000166329 (+299543)	MSI2 (+189235)
chr17	55523285	55523286		11.2141	17.236	0.0150429	0.0406517	0.0201548	9		MSI2 (+189391), ENSG00000166329 (+299387)	MSI2 (+189391)
chr17	55523162	55523163		13.9718	18.4492	0.0151199	0.0408171	0.0201548	9		MSI2 (+189268), ENSG00000166329 (+299510)	MSI2 (+189268)
chr4	35802981	35802982		-10.0981	-20.5827	0.0068167	0.0216201	0.0202932	4		ARAP2 (+443149)	ARAP2 (+443149)
chr4	35803000	35803001		-7.16306	-19.2857	0.00118423	0.00528596	0.0202932	4		ARAP2 (+443130)	ARAP2 (+443130)
chr3	45077294	45077295		-9.15878	-27.7778	0.0578799	0.117754	0.0204216	5		CLEC3B (+9620), CDCP1 (+110619)	CLEC3B (+9620)
chr3	45077292	45077293		-7.10104	-21.4286	0.0894532	0.165362	0.0204216	5		CLEC3B (+9618), CDCP1 (+110621)	CLEC3B (+9618)
chr3	13669150	13669151		9.4412	21.6346	0.00934712	0.0278253	0.0204392	4		FBLN2 (+78520), WNT7A (+252467)	FBLN2 (+78520)
chr9	138566402	138566403		-13.5479	-16.1523	0.000882831	0.0041676	0.0204727	4		LCN9 (+11235), SOHLH1 (+24971)	LCN9 (+11235)
chr17	42696261	42696262		5.51587	17.1946	0.00392699	0.0138937	0.0204961	5		DBF4B (-89789), FZD2 (+61337)	FZD2 (+61337)
chr16	78229821	78229822		14.7335	20.7792	0.00361917	0.0130116	0.0204995	7		WWOX (+96512)	WWOX (+96512)
chr13	114318218	114318219		16.371	15.2193	0.00158021	0.00667374	0.020505	8		ATP4B (-5718), GRK1 (-3251)	GRK1 (-3251)
chr10	116444866	116444867		7.54094	20	0.0535463	0.110792	0.0205176	5		TRUB1 (-253085), ABLIM1 (-26810)	ABLIM1 (-26810)
chr10	116444831	116444832		11.4435	20.2652	0.000622509	0.00313978	0.0205176	6		TRUB1 (-253120), ABLIM1 (-26775)	ABLIM1 (-26775)
chr5	133423030	133423031		-8.0902	-15.942	0.00721869	0.0226342	0.0206715	7		VDAC1 (-82207), TCF7 (-27371)	TCF7 (-27371)
chr5	60458825	60458826		16.3011	21.2414	0.0787445	0.149746	0.0207464	4		ZSWIM6 (-169274), SMIM15 (-525)	SMIM15 (-525)
chr19	544173	544174		-12.7685	-17.619	0.0349567	0.0792464	0.0208815	5		BSG (-28391), GZMM (+140)	GZMM (+140)
chr19	544138	544139		-9.60079	-15.3098	0.00462412	0.0158414	0.0208815	6		BSG (-28426), GZMM (+105)	GZMM (+105)
chr9	133970347	133970348		-19.375	-32.5758	0.00257764	0.00990268	0.0208931	5		AIF1L (-1515), LAMC3 (+85879)	AIF1L (-1515)
chr1	2254054	2254055		16.8576	24.7403	0.0126265	0.0353648	0.0209983	4		RER1 (-69217), SKI (+93921)	RER1 (-69217)
chr1	153608349	153608350		-7.36749	-15.8333	0.0485446	0.102593	0.0210162	6		SNAPIN (-22780), S100A13 (-1782)	S100A13 (-1782)
chr19	13122274	13122275		13.4288	20	0.0143076	0.0390635	0.0210695	9		NFIX (+15853), LYL1 (+91406)	NFIX (+15853)
chr20	5741059	5741060		-5.77378	-16.6667	0.0029884	0.0111544	0.0212029	4		CHGB (-151016), GPCPD1 (-149388)	GPCPD1 (-149388)
chr1	211526637	211526638		-10.3506	-15.2681	0.0999355	0.180216	0.0216094	4		TRAF5 (+26459), RD3 (+139621)	TRAF5 (+26459)
chr1	211526626	211526627		13.7827	24.5005	0.00268588	0.0102362	0.0216094	4		TRAF5 (+26448), RD3 (+139632)	TRAF5 (+26448)
chr19	49200317	49200318		5.7918	20	0.00134733	0.00586719	0.0216797	9		FUT2 (+1086), MAMSTR (+22660)	FUT2 (+1086)
chr8	133205144	133205145		-6.73065	-17.1123	0.00597071	0.0194439	0.0217782	9		HHLA1 (-81739), KCNQ3 (+288055)	HHLA1 (-81739)
chr15	100879198	100879199		-15.0651	-26.1664	0.00886843	0.0266815	0.0218589	8		LYSMD4 (-605573), ADAMTS17 (+3011)	ADAMTS17 (+3011)
chr15	100879186	100879187		-8.8867	-17.0693	0.000269986	0.00159249	0.0218589	10		LYSMD4 (-605561), ADAMTS17 (+3023)	ADAMTS17 (+3023)
chr6	65512239	65512240		-5.78821	-16.4083	0.0162896	0.0433072	0.0219802	4		EYS (+904878)	EYS (+904878)
chr4	153127995	153127996		-20.2342	-22.5219	0.00955142	0.0283097	0.0220973	4		PET112 (-445821), FBXW7 (+329257)	FBXW7 (+329257)
chr19	47352629	47352630		16.1706	20.1092	0.0016312	0.0068471	0.0223191	6		SLC1A5 (-60779), AP2S1 (+1619)	AP2S1 (+1619)
chr12	34494414	34494415		-11.6144	-17.4837	0.0014092	0.00608398	0.022414	10		ALG10 (+319199)	ALG10 (+319199)
chr11	15865377	15865378		-14.2187	-19.6366	0.00020262	0.00126053	0.0224515	8		SOX6 (+632557), INSC (+731408)	SOX6 (+632557)
chr11	15865374	15865375		-13.461	-19.3783	0.000392944	0.00216098	0.0224515	8		SOX6 (+632560), INSC (+731405)	SOX6 (+632560)
chr15	24119041	24119042		-9.33203	-15.9722	0.0587354	0.119113	0.0224666	7		NPAP1 (-801499), NDN (-186592)	NDN (-186592)
chr17	37262086	37262087		5.22054	18.7848	0.0022958	0.00902067	0.0224967	8		PLXDC1 (+45815), LASP1 (+235975)	PLXDC1 (+45815)
chr2	150176956	150176957		-14.7904	-20.7792	0.00381644	0.0135786	0.0227373	7		LYPD6 (-10094), LYPD6B (+281976)	LYPD6 (-10094)
chr2	150176950	150176951		-8.98995	-17.2161	0.130112	0.221018	0.0227373	7		LYPD6 (-10100), LYPD6B (+281970)	LYPD6 (-10100)
chr4	2062463	2062464		-9.0126	-18.3333	0.013417	0.0371163	0.0229199	7		NAT8L (+1225), POLN (+181384)	NAT8L (+1225)
chr4	8073736	8073737		-7.754	-17.3793	0.0503517	0.105576	0.0229866	9		AFAP1 (-132084), ABLIM2 (+86699)	ABLIM2 (+86699)
chr6	164288622	164288623		-17.6406	-23.7762	0.0203495	0.0516718	0.0229997	5		QKI (+452948)	QKI (+452948)
chr6	164288615	164288616		-15.9449	-23.6364	0.00351597	0.0127126	0.0229997	5		QKI (+452941)	QKI (+452941)
chr6	164288625	164288626		-12.7811	-17.4825	0.057713	0.117488	0.0229997	5		QKI (+452951)	QKI (+452951)
chr5	13451802	13451803		19.704	22.1429	0.0105111	0.0305569	0.0230582	5		DNAH5 (+492849)	DNAH5 (+492849)
chr3	126825582	126825583		-11.311	-16.4811	0.0266957	0.0640577	0.0230796	4		PLXNA1 (+118146), TPRA1 (+484029)	PLXNA1 (+118146)
chr1	111216029	111216030		9.10385	20.0368	0.0527019	0.109421	0.0231456	6		KCNA2 (-65979), KCNA3 (+1625)	KCNA3 (+1625)
chr17	77895975	77895976		12.6886	15.8288	0.00173868	0.00720906	0.0231515	6		CBX4 (-82748), TBC1D16 (+113671)	CBX4 (-82748)
chr12	113966665	113966666		21.8243	32.3077	0.00203294	0.00817833	0.02319	5		LHX5 (-56789), RBM19 (+437445)	LHX5 (-56789)
chr12	121089091	121089092		-16.5482	-24.6154	0.000616678	0.0031159	0.0232684	5		MLEC (-35580), CABP1 (+10737)	CABP1 (+10737)
chr17	65447650	65447651		-11.2492	-23.0769	0.0143655	0.0391892	0.0233645	7		NOL11 (-266298), PITPNC1 (+73380)	PITPNC1 (+73380)
chr13	113915576	113915577		9.1933	18.9394	0.0365454	0.08207	0.0233808	5		LAMP1 (-35979), CUL4A (+51719)	LAMP1 (-35979)
chr13	113915594	113915595		18.803	30	0.0133186	0.0368995	0.0233808	5		LAMP1 (-35961), CUL4A (+51737)	LAMP1 (-35961)
chr7	120968918	120968919		7.65614	15.2778	0.000200428	0.00124941	0.0234683	11		WNT16 (-138), CPED1 (+340188)	WNT16 (-138)
chr7	148933507	148933508		-9.54437	-17.674	0.00247743	0.0095914	0.0235398	9		ZNF212 (-3234), ZNF282 (+40931)	ZNF212 (-3234)
chr1	3189499	3189500		-14.262	-17.5905	0.00382315	0.0135977	0.0236053	6		ARHGEF16 (-181490), PRDM16 (+203725)	ARHGEF16 (-181490)
chr16	70993775	70993776		-5.50191	-18.2353	0.0106064	0.0307777	0.0237641	9		VAC14 (-158712), HYDIN (+270816)	VAC14 (-158712)
chr15	31669134	31669135		8.69422	16.3968	0.00318217	0.0117327	0.023816	11		KLF13 (+50077), OTUD7A (+278407)	KLF13 (+50077)
chr15	31669162	31669163		10.5907	17.5758	0.00129443	0.00568027	0.023816	11		KLF13 (+50105), OTUD7A (+278379)	KLF13 (+50105)
chr1	11457757	11457758		13.6624	22.0184	0.0175498	0.0459473	0.0238255	4		PTCHD2 (-81537), UBIAD1 (+124495)	PTCHD2 (-81537)
chr1	25392498	25392499		16.6753	20.2012	0.0151985	0.0409857	0.0239337	6		RUNX3 (-100998), SYF2 (+166485)	RUNX3 (-100998)
chr2	218805791	218805792		-10.3431	-16.0417	0.000126997	0.000861178	0.0239581	6		TNS1 (+3059)	TNS1 (+3059)
chr7	20826164	20826165		8.32371	16.7832	0.0392484	0.0868117	0.0239829	4		SP8 (+340), ABCB5 (+171335)	SP8 (+340)
chr7	154189842	154189843		11.3923	16.792	0.0319906	0.0738959	0.0240016	5		DPP6 (+440078), PAXIP1 (+604951)	DPP6 (+440078)
chr19	49006903	49006904		16.4366	21.4015	0.0147668	0.0400574	0.0240123	4		LMTK3 (+9542), CYTH2 (+34615)	LMTK3 (+9542)
chr8	38267397	38267398		-6.21423	-22.636	0.079358	0.150654	0.0240146	8		LETM2 (+23379), FGFR1 (+57965)	LETM2 (+23379)
chr9	140771660	140771661		-12.8183	-19.0588	0.027139	0.064897	0.0241402	7		CACNA1B (-580), EHMT1 (+258207)	CACNA1B (-580)
chr9	140771643	140771644		13.8241	15.3708	0.016801	0.0443837	0.0241402	6		CACNA1B (-597), EHMT1 (+258190)	CACNA1B (-597)
chr5	134376917	134376918		7.7011	19.4444	0.00186845	0.00764023	0.0241504	7		PITX1 (-6930), H2AFY (+358394)	PITX1 (-6930)
chr21	11135445	11135446		7.50113	15.4882	0.0171254	0.0450629	0.0241714	6		TPTE (-144564)	TPTE (-144564)
chr9	128764760	128764761		10.9322	30.1357	9.05789e-05	0.000653488	0.0241845	4		MVB12B (-324367), PBX3 (+255044)	PBX3 (+255044)
chr16	3101882	3101883		-12.7087	-16.6667	0.00079181	0.00381595	0.0241976	11		IL32 (-13502), MMP25 (+5201)	MMP25 (+5201)
chr9	14533677	14533678		14.9457	16.6667	0.00521364	0.0174419	0.0243396	7		NFIB (-220012), ZDHHC21 (+159791)	ZDHHC21 (+159791)
chr12	41084944	41084945		6.80314	17.3321	0.0143109	0.0390707	0.0243735	4		CNTN1 (-1409), MUC19 (+297748)	CNTN1 (-1409)
chr12	41084948	41084949		7.99812	17.9901	0.0121057	0.0341981	0.0243735	4		CNTN1 (-1405), MUC19 (+297752)	CNTN1 (-1405)
chr12	58158519	58158520		-7.33544	-18.75	0.0149473	0.0404462	0.024457	7		CYP27B1 (+2514), MARCH9 (+9639)	CYP27B1 (+2514)
chr22	49992862	49992863		-10.739	-15.5797	0.0026971	0.0102706	0.0244833	11		BRD1 (+225589)	BRD1 (+225589)
chr6	4359041	4359042		-16.8522	-22.4812	0.00554507	0.0183252	0.0244927	4		CDYL (-417627), ECI2 (-223211)	ECI2 (-223211)
chr10	77872243	77872244		9.1394	17.7171	0.0811375	0.153278	0.0244993	4		C10orf11 (+329725)	C10orf11 (+329725)
chr6	18122438	18122439		-9.03637	-19.8951	0.00445851	0.0153845	0.0245605	10		KIF13A (-134639), NHLRC1 (+412)	NHLRC1 (+412)
chr4	8711612	8711613		8.8921	22.1238	0.00197735	0.00799748	0.0246059	4		CPZ (+117226), HMX1 (+161930)	CPZ (+117226)
chr4	8711614	8711615		19.3602	28.0586	0.00313062	0.0115796	0.0246059	4		CPZ (+117228), HMX1 (+161928)	CPZ (+117228)
chr17	77353205	77353206		-19.0004	-16.6329	0.00040443	0.00221217	0.0246679	5		RBFOX3 (+125357), ENGASE (+282179)	RBFOX3 (+125357)
chr6	31762687	31762688		-5.27013	-20.8791	0.00260397	0.00998406	0.0247531	5		VWA7 (-17617), VARS (+1042)	VARS (+1042)
chr5	23507692	23507693		-10.1446	-20	0.180619	0.284365	0.024776	5		CDH12 (-653962), PRDM9 (-31)	PRDM9 (-31)
chr5	23507561	23507562		14.9341	23.1567	0.000443909	0.00238609	0.024776	8		CDH12 (-653831), PRDM9 (-162)	PRDM9 (-162)
chr1	25242641	25242642		-8.54207	-20.1852	5.74691e-05	0.000450475	0.0248187	9		RUNX3 (+48859), CLIC4 (+170794)	RUNX3 (+48859)
chr17	39943144	39943145		-5.24602	-20	0.00449674	0.0154903	0.0250663	5		JUP (-195), LEPREL4 (+25710)	JUP (-195)
chr16	69564520	69564521		-7.11053	-18.0952	0.00211948	0.00845792	0.0250771	9		NFAT5 (-34476), CYB5B (+106023)	NFAT5 (-34476)
chr7	101632929	101632930		7.57207	15.4934	0.0311004	0.0722689	0.0251215	4		SH2B2 (-295475), CUX1 (+173639)	CUX1 (+173639)
chr5	140730261	140730262		-8.05383	-20.8829	0.0205932	0.0521617	0.0253366	8		PCDHGA4 (-4506), PCDHGB1 (+434)	PCDHGB1 (+434)
chr7	155327302	155327303		9.76102	18.1818	0.0704588	0.137315	0.0254776	9		RBM33 (-110070), EN2 (+76479)	EN2 (+76479)
chr8	6875642	6875643		11.4051	15.2296	0.0173606	0.0455536	0.0254823	8		DEFA1B (-18926), DEFA3 (+180)	DEFA3 (+180)
chr8	6875660	6875661		9.59373	15.4946	0.081552	0.153887	0.0254823	8		DEFA1B (-18944), DEFA3 (+162)	DEFA3 (+162)
chr16	57572449	57572450		-18.7401	-37.0696	0.000457464	0.00244511	0.0256033	4		DOK4 (-52043), GPR114 (-4151)	GPR114 (-4151)
chr16	57572436	57572437		-13.9273	-21.4469	0.0191251	0.0491908	0.0256033	4		DOK4 (-52030), GPR114 (-4164)	GPR114 (-4164)
chr16	57572431	57572432		-6.50078	-16.3675	0.399648	0.518125	0.0256033	4		DOK4 (-52025), GPR114 (-4169)	GPR114 (-4169)
chr19	13010873	13010874		-7.01449	-20.6454	0.000618756	0.00312441	0.0256158	10		GCDH (+9034), SYCE2 (+19216)	GCDH (+9034)
chr2	237702385	237702386		6.13037	23.5294	0.00354524	0.0127976	0.0256897	7		COPS8 (-291569), ACKR3 (+224102)	ACKR3 (+224102)
chr15	40583450	40583451		-6.50358	-23.5294	0.000122513	0.000836278	0.0257855	5		PLCB2 (+16672), PAK6 (+51830)	PLCB2 (+16672)
chr16	430694	430695		10.8413	16.087	0.0304494	0.0710724	0.0258596	6		MRPL28 (-10168), TMEM8A (+1287)	TMEM8A (+1287)
chr11	70808093	70808094		-9.25929	-19.6573	0.029857	0.0699787	0.0259047	10		SHANK2 (+50278), CTTN (+563447)	SHANK2 (+50278)
chr9	34381606	34381607		-10.999	-15.0433	0.0700807	0.136739	0.0263292	6		KIAA1161 (-4756), C9orf24 (+16223)	KIAA1161 (-4756)
chr19	8583531	8583532		-18.7058	-25.0641	0.0104381	0.0303875	0.0263307	4		ZNF414 (-4488), MYO1F (+58929)	ZNF414 (-4488)
chr19	8583525	8583526		-14.557	-22.5	0.0140746	0.0385567	0.0263307	4		ZNF414 (-4482), MYO1F (+58935)	ZNF414 (-4482)
chr22	35954001	35954002		-12.302	-15.3846	0.000124193	0.000845627	0.0264329	9		RASD2 (+17087), MB (+59501)	RASD2 (+17087)
chr1	3269530	3269531		-17.5216	-21.4823	0.0223981	0.0557519	0.0264859	4		ARHGEF16 (-101459), PRDM16 (+283756)	ARHGEF16 (-101459)
chr1	3269565	3269566		-8.62466	-19.359	0.00164197	0.00688358	0.0264859	6		ARHGEF16 (-101424), PRDM16 (+283791)	ARHGEF16 (-101424)
chr12	116324974	116324975		7.92794	16	0.000893347	0.00420776	0.0265081	11		MED13L (+390168)	MED13L (+390168)
chr2	105979870	105979871		6.22134	15.5263	0.0376264	0.0839755	0.0266495	4		C2orf49 (+26055), FHL2 (+35810)	C2orf49 (+26055)
chr5	76028456	76028457		-15.1221	-18.9286	0.000183058	0.00116043	0.026769	6		F2RL1 (-86345), F2R (+16589)	F2R (+16589)
chr17	77891212	77891213		6.19369	16.6578	0.494008	0.60601	0.0269112	4		CBX4 (-77985), TBC1D16 (+118434)	CBX4 (-77985)
chr16	1209887	1209888		11.4493	23.0051	0.0239942	0.0588743	0.0269923	6		CACNA1H (+6647), TPSG1 (+65369)	CACNA1H (+6647)
chr16	1209945	1209946		24.1027	26.7857	0.00145398	0.00623971	0.0269923	5		CACNA1H (+6705), TPSG1 (+65311)	CACNA1H (+6705)
chr9	137996450	137996451		8.58169	18.3007	0.00195901	0.00793759	0.027025	7		PPP1R26 (-375197), OLFM1 (+29085)	OLFM1 (+29085)
chr15	101429764	101429765		-8.26689	-16.8421	0.00280123	0.0105886	0.0271805	11		LRRK1 (-29655), ALDH1A3 (+10184)	ALDH1A3 (+10184)
chr10	36054073	36054074		5.32427	15.8333	0.0232404	0.0574055	0.0273837	4		FZD8 (-123712), NAMPTL (+759088)	FZD8 (-123712)
chr17	5732981	5732982		-14.053	-22.9447	0.000196688	0.00123037	0.0274513	6		NLRP1 (-245705), WSCD1 (-239444)	WSCD1 (-239444)
chr22	45200183	45200184		-12.7048	-16.6667	0.0201017	0.0511724	0.027908	5		ARHGAP8 (+101802), PHF21B (+205397)	ARHGAP8 (+101802)
chr4	187039902	187039903		-10.076	-29.1601	0.0752008	0.144469	0.0281841	6		CYP4V2 (-72771), TLR3 (+49597)	TLR3 (+49597)
chr6	13411814	13411815		18.812	16.6667	0.016224	0.0431686	0.0282132	7		TBC1D7 (-84671), GFOD1 (+75972)	GFOD1 (+75972)
chr9	14316490	14316491		28.1028	21.6134	0.0076711	0.0237617	0.0282229	4		NFIB (-2825), ZDHHC21 (+376978)	NFIB (-2825)
chr9	14316472	14316473		25.5568	28.9286	0.00203762	0.00819351	0.0282229	4		NFIB (-2807), ZDHHC21 (+376996)	NFIB (-2807)
chr9	14316479	14316480		26.0338	33.3516	0.00476523	0.0162281	0.0282229	4		NFIB (-2814), ZDHHC21 (+376989)	NFIB (-2814)
chr9	14316461	14316462		42.8671	44.7619	0.000320039	0.00182886	0.0282229	4		NFIB (-2796), ZDHHC21 (+377007)	NFIB (-2796)
chr14	101076544	101076545		-10.6644	-23.0769	0.00229706	0.00902465	0.0283469	7		DLK1 (-116619), BEGAIN (-42138)	BEGAIN (-42138)
chr1	228261640	228261641		7.44038	16.6667	0.00426556	0.0148477	0.0284332	7		ARF1 (-9210), WNT3A (+66889)	ARF1 (-9210)
chr11	40216464	40216465		-7.86812	-15	0.0134114	0.037104	0.0285377	4		LRRC4C (+99199)	LRRC4C (+99199)
chr20	57427340	57427341		-20.8652	-30.163	0.000268583	0.00158575	0.0286343	9		GNAS (-428), NPEPL1 (+159672)	GNAS (-428)
chr12	5122814	5122815		-11.4926	-15.7843	0.0209473	0.0528713	0.02875	4		KCNA5 (-30270), KCNA1 (+103744)	KCNA5 (-30270)
chr7	156400880	156400881		11.0951	19.7672	0.000718947	0.00352877	0.0289253	6		SHH (-795914), C7orf13 (+32467)	SHH (-795914), C7orf13 (+32467)
chr16	57696553	57696554		-12.5821	-19.386	0.00839765	0.0255439	0.0289316	6		GPR97 (-5545), GPR56 (+34135)	GPR97 (-5545)
chr16	390184	390185		8.64469	15.0293	0.0412744	0.0903175	0.0293623	8		AXIN1 (+12474), PDIA2 (+57033)	AXIN1 (+12474)
chr16	85392151	85392152		-10.8969	-24.1758	7.578e-05	0.00056483	0.0295204	7		GSE1 (-254670), KIAA0513 (+295334)	GSE1 (-254670)
chr19	17984193	17984194		10.3776	17.1329	0.0011005	0.00498154	0.0295804	10		CCDC124 (-61711), SLC5A5 (+1412)	SLC5A5 (+1412)
chr17	16373670	16373671		15.8975	17.8571	0.00451359	0.0155368	0.029652	5		TRPV2 (+54815), ZNF287 (+98812)	TRPV2 (+54815)
chr17	16373661	16373662		20.3549	28.7423	0.00125771	0.00554964	0.029652	4		TRPV2 (+54806), ZNF287 (+98821)	TRPV2 (+54806)
chr17	1810852	1810853		16.0811	16.6667	0.00180832	0.00744121	0.0299169	5		RPA1 (+77575), RTN4RL1 (+117325)	RPA1 (+77575)
chr21	43500101	43500102		-6.80009	-15.4386	0.0367702	0.0824673	0.0300732	7		ABCG1 (-139126), UMODL1 (+8676)	UMODL1 (+8676)
chr4	114925906	114925907		5.65148	15	0.0084186	0.0255948	0.0300842	9		UGT8 (-593704), ARSJ (-25050)	ARSJ (-25050)
chr4	3043022	3043023		14.3891	20	0.0311016	0.0722711	0.0304755	9		HTT (-33385), GRK4 (+77568)	HTT (-33385)
chr4	3043018	3043019		15.2189	20.7143	0.030606	0.0713607	0.0304755	7		HTT (-33389), GRK4 (+77564)	HTT (-33389)
chr4	189039301	189039302		-5.49179	-15.9091	0.00480213	0.0163289	0.0306835	5		TRIML1 (-21271), TRIML2 (-12555)	TRIML2 (-12555)
chr7	154650253	154650254		13.4185	18.2108	0.00296013	0.0110694	0.0308863	6		PAXIP1 (+144540), DPP6 (+900489)	PAXIP1 (+144540)
chr12	132293392	132293393		14.9835	15.1445	0.00355615	0.0128292	0.0310358	6		MMP17 (-19545), SFSWAP (+97711)	MMP17 (-19545)
chr12	132293387	132293388		14.4823	16.0185	0.000366511	0.00204204	0.0310358	6		MMP17 (-19550), SFSWAP (+97706)	MMP17 (-19550)
chr12	132293373	132293374		18.3721	21.0806	0.000514658	0.00269057	0.0310358	6		MMP17 (-19564), SFSWAP (+97692)	MMP17 (-19564)
chr10	49662027	49662028		-5.79549	-15.9091	0.0699822	0.136589	0.0311641	11		MAPK8 (+147295), ARHGAP22 (+150969)	MAPK8 (+147295)
chr9	38396295	38396296		-8.53688	-15.3968	0.0386606	0.085787	0.0311985	6		ALDH1B1 (+3635), IGFBPL1 (+28148)	ALDH1B1 (+3635)
chr14	39640360	39640361		-13.317	-15.1515	0.0044217	0.0152825	0.0312183	8		PNN (-4056), TRAPPC6B (-835)	TRAPPC6B (-835)
chr11	62677295	62677296		5.97782	16.6667	0.000730624	0.00357516	0.0313138	5		CHRM1 (+11857), SLC3A2 (+53713)	CHRM1 (+11857)
chr1	115444986	115444987		7.62291	16.0863	0.0504104	0.105673	0.0315264	10		TSHB (-127428), SYCP1 (+47563)	SYCP1 (+47563)
chr2	27341144	27341145		13.5704	22.3776	0.00979659	0.0288881	0.0315341	5		CGREF1 (+826), KHK (+31530)	CGREF1 (+826)
chr3	16888412	16888413		6.97775	16.4616	0.00029807	0.00172605	0.0315865	8		DAZL (-242116), PLCL2 (-38039)	PLCL2 (-38039)
chr1	16450545	16450546		-15.7443	-23.6154	0.00132875	0.0058017	0.0316537	8		EPHA2 (+32036), CLCNKB (+80274)	EPHA2 (+32036)
chr1	16450525	16450526		-10.9054	-16.4443	0.00911224	0.0272656	0.0316537	8		EPHA2 (+32056), CLCNKB (+80254)	EPHA2 (+32056)
chr11	5721997	5721998		16.3696	19.6237	0.0326961	0.0751783	0.0318023	5		OR56B1 (-35683), TRIM22 (+11079)	TRIM22 (+11079)
chr9	132979083	132979084		-9.78029	-16.5634	0.0918024	0.168726	0.0318786	4		HMCN2 (-306864), NCS1 (+44227)	NCS1 (+44227)
chr20	50187473	50187474		11.722	23.6264	0.0151635	0.0409106	0.0319541	4		NFATC2 (-28216), ATP9A (+197699)	NFATC2 (-28216)
chr2	176965318	176965319		12.2005	30	0.00170531	0.00709716	0.0320042	7		HOXD10 (-15988), HOXD11 (-6695), HOXD12 (+861)	HOXD10 (-15988), HOXD11 (-6695), HOXD12 (+861)
chr19	51602158	51602159		-13.7207	-16.1765	0.00173208	0.00718696	0.0320172	9		KLK14 (-14657), CTU1 (+9468)	CTU1 (+9468)
chr9	99839830	99839831		13.757	17.8851	0.0826719	0.155529	0.0324586	4		CCDC180 (-160948), CTSV (-38239)	CTSV (-38239)
chr9	99839820	99839821		12.4711	20.8333	0.168558	0.269704	0.0324586	4		CCDC180 (-160958), CTSV (-38229)	CTSV (-38229)
chr9	99839814	99839815		12.4479	21.859	0.0126045	0.0353157	0.0324586	4		CCDC180 (-160964), CTSV (-38223)	CTSV (-38223)
chr9	99839834	99839835		17.4566	30.763	0.00102312	0.00469614	0.0324586	4		CCDC180 (-160944), CTSV (-38243)	CTSV (-38243)
chr8	142619770	142619771		-7.9322	-19.0283	0.0412089	0.0902048	0.0326032	7		PTP4A3 (+217678), TSNARE1 (+864772)	PTP4A3 (+217678)
chr1	2253880	2253881		-19.6015	-32.1795	0.000340792	0.00192474	0.0327421	8		RER1 (-69391), SKI (+93747)	RER1 (-69391)
chr19	37794513	37794514		14.1433	22.155	0.0505037	0.105826	0.0329371	4		HKR1 (-31066), ZNF383 (+85332)	HKR1 (-31066)
chr10	123229757	123229758		10.5441	16.7519	0.00102642	0.0047084	0.0331258	4		FGFR2 (+128159), WDR11 (+619071)	FGFR2 (+128159)
chr5	172731828	172731829		-12.7965	-21.1212	0.000129134	0.000872987	0.0332345	8		NKX2-5 (-69469), STC2 (+24677)	STC2 (+24677)
chr7	128430739	128430740		8.2914	16.6667	0.000408199	0.00222891	0.033276	7		OPN1SW (-14896), CCDC136 (-1359)	CCDC136 (-1359)
chr16	3002936	3002937		-15.0429	-27.0588	0.00457749	0.0157131	0.0333481	5		KREMEN2 (-11008), FLYWCH1 (+40937)	KREMEN2 (-11008)
chr2	26909116	26909117		-11.2683	-15.8627	0.0213235	0.0536223	0.0333849	4		CIB4 (-44881), KCNK3 (-6502)	KCNK3 (-6502)
chr10	125953625	125953626		-11.6441	-18.1818	0.00104011	0.00475916	0.0335274	5		CHST15 (-101656), OAT (+153879)	CHST15 (-101656)
chr20	55858317	55858318		7.09475	17.5084	0.0113285	0.032437	0.0336876	5		SPO11 (-46497), BMP7 (-16634)	BMP7 (-16634)
chr20	55858277	55858278		23.3062	20.4545	0.0011875	0.00529776	0.0336876	5		SPO11 (-46537), BMP7 (-16594)	BMP7 (-16594)
chr1	2253849	2253850		-6.66637	-15.1688	0.000171576	0.00110074	0.0336926	10		RER1 (-69422), SKI (+93716)	RER1 (-69422)
chr19	48205675	48205676		-12.7252	-21.8681	0.00800925	0.0245954	0.034111	4		EHD2 (-10924), GLTSCR1 (+94223)	EHD2 (-10924)
chr19	48205658	48205659		-12.8062	-19.386	0.0376515	0.0840196	0.034111	4		EHD2 (-10941), GLTSCR1 (+94206)	EHD2 (-10941)
chr19	48205650	48205651		-11.0137	-16.8053	0.044826	0.0963707	0.034111	4		EHD2 (-10949), GLTSCR1 (+94198)	EHD2 (-10949)
chr19	48205647	48205648		-14.4555	-16.0315	0.047821	0.101391	0.034111	4		EHD2 (-10952), GLTSCR1 (+94195)	EHD2 (-10952)
chr16	9775586	9775587		-8.58016	-15.5678	0.00100565	0.00463114	0.0347866	9		USP7 (-718246), GRIN2A (+501024)	GRIN2A (+501024)
chr18	75321991	75321992		-8.3317	-15.8371	4.29669e-05	0.000355043	0.0349905	7		GALR1 (+359487)	GALR1 (+359487)
chr6	3455536	3455537		23.0472	22.4038	0.00171582	0.00713245	0.0350203	4		TUBB2B (-227568), SLC22A23 (+1256)	SLC22A23 (+1256)
chr6	3455538	3455539		17.1503	26.3515	0.101408	0.182272	0.0350203	4		TUBB2B (-227570), SLC22A23 (+1254)	SLC22A23 (+1254)
chr9	33404034	33404035		14.6472	19.5238	0.0135053	0.0373106	0.0350596	4		AQP7 (-1518), AQP3 (+43574)	AQP7 (-1518)
chr19	50861977	50861978		9.13231	19.8782	0.0026427	0.0101035	0.0351756	10		KCNC3 (-29344), NAPSA (+7109)	NAPSA (+7109)
chr2	20870321	20870322		-16.7072	-17.2222	0.00309793	0.0114822	0.0356019	8		GDF7 (+3898), APOB (+396623)	GDF7 (+3898)
chr2	20870318	20870319		-10.5866	-16.3636	0.0105757	0.0307066	0.0356019	6		GDF7 (+3895), APOB (+396626)	GDF7 (+3895)
chr3	176532488	176532489		-22.1415	-21.1148	0.00760201	0.0235904	0.0356448	4		TBL1XR1 (+381777)	TBL1XR1 (+381777)
chr1	109797809	109797810		-5.52579	-16.7224	0.011955	0.0338585	0.0357612	9		CELSR2 (+5169), PSRC1 (+27980)	CELSR2 (+5169)
chr11	2020416	2020417		-13.9916	-17.9825	0.0404726	0.0889348	0.0360458	6		MRPL23 (+51909), IGF2 (+142051)	MRPL23 (+51909)
chr7	57484252	57484253		14.3719	16.9523	0.000513094	0.00268393	0.0361139	8		ZNF479 (-276682), ZNF716 (-25630)	ZNF716 (-25630)
chr7	57484219	57484220		11.274	19.6429	0.000130265	0.000879222	0.0361139	10		ZNF479 (-276649), ZNF716 (-25663)	ZNF716 (-25663)
chr7	57484256	57484257		16.3471	22.2744	0.000872791	0.00412917	0.0361139	8		ZNF479 (-276686), ZNF716 (-25626)	ZNF716 (-25626)
chr18	76089584	76089585		-11.7176	-18.1061	0.00566453	0.0186409	0.036409	6		SALL3 (-650690)	SALL3 (-650690)
chr3	62305212	62305213		7.43902	16.5441	0.0286091	0.0676589	0.0365874	5		FEZF2 (+53977), PTPRG (+757628)	FEZF2 (+53977)
chr5	168728728	168728729		8.12761	20.9266	0.00715552	0.0224757	0.0367095	8		SPDL1 (-281909), SLIT3 (-596)	SLIT3 (-596)
chr10	133916503	133916504		-8.14528	-17.5758	0.0676604	0.133039	0.0367875	5		BNIP3 (-121069), JAKMIP3 (-1671)	JAKMIP3 (-1671)
chr22	25082032	25082033		11.6499	18.6869	0.0156306	0.0419092	0.0370941	5		GGT1 (+82865), PIWIL3 (+88650)	GGT1 (+82865)
chr6	37132469	37132470		-13.8844	-32.1782	0.0595939	0.120473	0.0375265	6		PIM1 (-5509), COX6A1P2 (+119863)	PIM1 (-5509)
chr6	37132467	37132468		-15.2567	-31.2677	0.0603037	0.121594	0.0375265	6		PIM1 (-5511), COX6A1P2 (+119861)	PIM1 (-5511)
chr6	37132472	37132473		-13.2445	-27.6963	0.12392	0.212856	0.0375265	6		PIM1 (-5506), COX6A1P2 (+119866)	PIM1 (-5506)
chr6	37132463	37132464		-8.41969	-20.8177	0.0596256	0.120524	0.0375265	8		PIM1 (-5515), COX6A1P2 (+119857)	PIM1 (-5515)
chr6	37132479	37132480		-15.1258	-16.464	0.0298087	0.0698893	0.0375265	6		PIM1 (-5499), COX6A1P2 (+119873)	PIM1 (-5499)
chr4	7595406	7595407		-16.367	-19.8864	0.00626208	0.0202002	0.0375446	5		PSAPL1 (-158707), AFAP1 (+346246)	PSAPL1 (-158707)
chr1	11519544	11519545		-11.5677	-23.8261	0.0346792	0.0787502	0.037652	5		PTCHD2 (-19750), UBIAD1 (+186282)	PTCHD2 (-19750)
chr18	76266157	76266158		-7.86912	-18.1818	0.0559363	0.114647	0.0384098	4		SALL3 (-474117)	SALL3 (-474117)
chr18	76266327	76266328		6.41255	16.7582	0.0200401	0.051048	0.0384098	9		SALL3 (-473947)	SALL3 (-473947)
chr6	67741905	67741906		11.8397	18.4314	0.0298189	0.0699082	0.0385355	4		NONE	NONE
chr6	67741943	67741944		27.6879	38.4087	0.00403932	0.014212	0.0385355	4		NONE	NONE
chr12	130493006	130493007		-9.86769	-17.5385	0.000375824	0.00208413	0.0386355	11		FZD10 (-153997), TMEM132D (-104796)	TMEM132D (-104796)
chr7	150779766	150779767		-6.34438	-15.7609	0.0693976	0.135698	0.0386551	5		FASTK (-1836), TMUB1 (+411)	TMUB1 (+411)
chr7	150779816	150779817		-5.85674	-15.2857	0.0203524	0.0516777	0.0386551	11		FASTK (-1886), TMUB1 (+361)	TMUB1 (+361)
chr12	6341819	6341820		-16.524	-33.3333	0.0172916	0.0454098	0.0387331	7		PLEKHG6 (-78279), CD9 (+32939)	CD9 (+32939)
chr12	6341792	6341793		-10.2841	-26.3736	0.130218	0.221156	0.0387331	7		PLEKHG6 (-78306), CD9 (+32912)	CD9 (+32912)
chr12	6341813	6341814		-10.8667	-25	0.114049	0.19963	0.0387331	7		PLEKHG6 (-78285), CD9 (+32933)	CD9 (+32933)
chr5	176918708	176918709		-15.3589	-24.8627	0.0140942	0.0385994	0.0387878	6		DBN1 (-18510), PDLIM7 (+5875)	PDLIM7 (+5875)
chr2	233217391	233217392		15.8694	21.4216	0.000968344	0.00449157	0.0388811	6		ALPP (-25852), DIS3L2 (+391099)	ALPP (-25852)
chr5	133448852	133448853		8.99509	15.1515	0.0359431	0.0810029	0.039028	9		VDAC1 (-108029), TCF7 (-1549)	TCF7 (-1549)
chr9	140771679	140771680		-7.46476	-24.4444	0.0193454	0.0496397	0.0394291	7		CACNA1B (-561), EHMT1 (+258226)	CACNA1B (-561)
chr4	6551265	6551266		20.4186	27.3864	0.00645191	0.020689	0.0394854	4		PPP2R2C (-167669), MAN2B2 (-25636)	MAN2B2 (-25636)
chr8	143485413	143485414		10.931	18.6645	0.0317167	0.0733964	0.0396901	8		BAI1 (-45377), TSNARE1 (-871)	TSNARE1 (-871)
chr1	165132354	165132355		19.7001	18.9866	0.0201847	0.0513398	0.0400038	4		LMX1A (+193597), PBX1 (+603483)	LMX1A (+193597)
chr1	165132235	165132236		12.5518	24	0.00458425	0.0157317	0.0400038	7		LMX1A (+193716), PBX1 (+603364)	LMX1A (+193716)
chr9	140191302	140191303		11.4821	18.0117	0.0106508	0.0308804	0.0401464	6		NRARP (+5400), TOR4A (+19102)	NRARP (+5400)
chr9	140191297	140191298		17.3459	24.0267	0.00231123	0.00906949	0.0401464	6		NRARP (+5405), TOR4A (+19097)	NRARP (+5405)
chr22	19163932	19163933		12.2351	20.835	0.0109925	0.0316677	0.0402651	6		GSC2 (-26137), SLC25A1 (+2410)	SLC25A1 (+2410)
chr9	138998278	138998279		-6.78304	-17.3077	0.00674503	0.021438	0.0402688	9		NACC2 (-55853), C9orf69 (+12430)	C9orf69 (+12430)
chr1	53092589	53092590		8.11123	15.9091	0.0156161	0.0418783	0.0403003	9		FAM159A (-6426), GPX7 (+24546)	FAM159A (-6426)
chr1	53092615	53092616		13.6406	16.1905	0.000467335	0.00248787	0.0403003	9		FAM159A (-6400), GPX7 (+24572)	FAM159A (-6400)
chr2	241603587	241603588		12.4738	21.6667	0.0152272	0.0410472	0.0404259	4		AQP12B (+18729), GPR35 (+58726)	AQP12B (+18729)
chr11	1804272	1804273		-5.08715	-16.8269	0.00177832	0.00734142	0.0405032	5		SYT8 (-51401), CTSD (-19051)	CTSD (-19051)
chr5	178223458	178223459		5.82061	16	0.0520287	0.108324	0.0407035	9		ZNF354A (-65756), ZNF354B (-63495)	ZNF354B (-63495)
chr1	227915579	227915580		18.8538	20.0816	0.0308439	0.0717981	0.0408479	4		SNAP47 (-7117), ZNF678 (+164336)	SNAP47 (-7117)
chr20	44781933	44781934		12.7319	17.3077	0.000100558	0.000711736	0.0412355	11		CD40 (+35023), CDH22 (+98400)	CD40 (+35023)
chr20	51589207	51589208		5.84487	17.4208	0.00908111	0.0271913	0.0416707	4		TSHZ2 (+262), ZNF217 (+621170)	TSHZ2 (+262)
chr9	2241588	2241589		14.1515	21.0183	0.0215714	0.0541156	0.0417082	6		VLDLR (-380245), SMARCA2 (+219644)	SMARCA2 (+219644)
chr7	68878550	68878551		-6.42879	-15.9432	0.00313799	0.0116015	0.0417504	8		AUTS2 (-185768)	AUTS2 (-185768)
chr10	133932196	133932197		-7.03499	-17.2161	0.000325333	0.00185342	0.0419473	10		DPYSL4 (-68207), JAKMIP3 (+14022)	JAKMIP3 (+14022)
chr4	8898047	8898048		-9.03535	-16.6592	0.00322399	0.0118566	0.0421526	8		FAM90A26 (-274087), HMX1 (-24505)	HMX1 (-24505)
chr15	26445172	26445173		14.8036	19.7084	0.00430389	0.0149547	0.0424062	4		ATP10A (-336818), GABRB3 (+573048)	ATP10A (-336818)
chr3	138762985	138762986		-8.36545	-24.9993	0.0283138	0.0671067	0.042468	4		MRPS22 (+38338), COPB2 (+345588)	MRPS22 (+38338)
chr3	138763101	138763102		8.05372	15.3033	0.0922564	0.169374	0.042468	10		MRPS22 (+38454), COPB2 (+345472)	MRPS22 (+38454)
chr3	138763053	138763054		13.4522	17.5658	0.000678377	0.00336644	0.042468	10		MRPS22 (+38406), COPB2 (+345520)	MRPS22 (+38406)
chr3	138763086	138763087		11.8807	19.0319	0.0340589	0.077638	0.042468	10		MRPS22 (+38439), COPB2 (+345487)	MRPS22 (+38439)
chr21	45293264	45293265		11.6905	15.4101	0.00196311	0.00795099	0.0426418	8		AGPAT3 (-51624), RRP1 (+83871)	AGPAT3 (-51624)
chr16	46607514	46607515		-12.9096	-17.5668	0.073899	0.142516	0.0429557	6		SHCBP1 (+48023)	SHCBP1 (+48023)
chr16	46607520	46607521		-14.82	-15.7843	0.0114972	0.0328213	0.0429557	6		SHCBP1 (+48017)	SHCBP1 (+48017)
chr1	209946013	209946014		8.51215	17.2249	0.00820168	0.0250665	0.043046	5		TRAF3IP3 (+14171), IRF6 (+33375)	TRAF3IP3 (+14171)
chr4	190939957	190939958		-6.14145	-18.7046	1.5095e-05	0.000150554	0.0432424	10		FRG2 (+8454), FRG1 (+78015)	FRG2 (+8454)
chr16	88134406	88134407		-9.02657	-20.0658	0.0786697	0.149636	0.0432809	9		ZNF469 (-359472), BANP (+130783)	BANP (+130783)
chr18	45934294	45934295		-12.6801	-20.2174	0.00224099	0.00884669	0.0436082	4		ZBTB7C (-242358), CTIF (-131234)	CTIF (-131234)
chr19	56617221	56617222		10.4075	19.0836	0.170467	0.272042	0.044358	4		ZNF787 (+15427), NLRP5 (+106130)	ZNF787 (+15427)
chr19	56617241	56617242		10.5721	21.073	0.0360566	0.0812043	0.044358	4		ZNF787 (+15407), NLRP5 (+106150)	ZNF787 (+15407)
chr19	56617231	56617232		7.07796	21.6464	0.189993	0.295583	0.044358	4		ZNF787 (+15417), NLRP5 (+106140)	ZNF787 (+15417)
chr19	56617223	56617224		15.1186	27.4014	0.0608511	0.122457	0.044358	4		ZNF787 (+15425), NLRP5 (+106132)	ZNF787 (+15425)
chr19	56617243	56617244		16.1794	31.2245	0.00201862	0.00813184	0.044358	4		ZNF787 (+15405), NLRP5 (+106152)	ZNF787 (+15405)
chr15	48607492	48607493		-8.64175	-22.3485	0.000508867	0.00266597	0.0443715	4		DUT (-16127), SLC12A1 (+108994)	DUT (-16127)
chr2	45006389	45006390		14.0911	18.5664	0.00930652	0.0277288	0.0448537	6		SIX3 (-162512), CAMKMT (+417287)	SIX3 (-162512)
chr2	45006395	45006396		18.5037	26.6706	0.00287366	0.0108085	0.0448537	6		SIX3 (-162506), CAMKMT (+417293)	SIX3 (-162506)
chr12	54349348	54349349		18.104	22.2055	0.00230561	0.00905172	0.0448873	8		HOXC11 (-17561), HOXC12 (+731)	HOXC12 (+731)
chr17	41321217	41321218		15.1511	15.252	0.00550565	0.0182207	0.0464784	6		BRCA1 (-43718), NBR1 (-1293)	NBR1 (-1293)
chr17	41321225	41321226		7.88437	20.0893	0.0190913	0.0491218	0.0464784	6		BRCA1 (-43726), NBR1 (-1285)	NBR1 (-1285)
chr19	33688618	33688619		-5.25424	-16.6417	8.60054e-06	9.48227e-05	0.0464843	11		LRP3 (+3129), SLC7A10 (+28137)	LRP3 (+3129)
chr16	867541	867542		8.97855	19.697	0.0991486	0.179115	0.046578	7		GNG13 (-16809), LMF1 (+153457)	GNG13 (-16809)
chr11	20911222	20911223		-9.70241	-20.4915	0.000267193	0.00157907	0.0467695	10		NELL1 (+220105)	NELL1 (+220105)
chr11	3148445	3148446		-5.33461	-15.4386	0.000736622	0.00359894	0.0468464	8		CARS (-69779), OSBPL5 (+38138)	OSBPL5 (+38138)
chr11	3148451	3148452		-12.5725	-15	0.00216892	0.00861662	0.0468464	8		CARS (-69785), OSBPL5 (+38132)	OSBPL5 (+38132)
chr7	74304432	74304433		-11.4235	-35.2564	0.00110979	0.00501553	0.0468559	4		GTF2IRD2 (-36586), WBSCR16 (+185196)	GTF2IRD2 (-36586)
chr7	74304346	74304347		7.20338	17.3077	0.106321	0.189078	0.0468559	4		GTF2IRD2 (-36500), WBSCR16 (+185282)	GTF2IRD2 (-36500)
chr3	10458801	10458802		-19.6581	-26.4214	0.000611061	0.00309285	0.0469796	8		SEC13 (-95940), ATP2B2 (+88466)	ATP2B2 (+88466)
chr16	33966298	33966299		21.835	26.9231	0.00509646	0.0171268	0.0471661	5		TP53TG3B (+704784)	TP53TG3B (+704784)
chr2	25427482	25427483		-5.91237	-16.6667	0.0180314	0.0469453	0.0472843	7		POMC (-35711), DNMT3A (+137976)	POMC (-35711)
chr5	131593971	131593972		19.507	24.3277	0.0101559	0.0297304	0.0472889	4		SLC22A4 (-36164), PDLIM4 (+608)	PDLIM4 (+608)
chr8	703748	703749		-7.66699	-16.7298	0.0154536	0.0415316	0.0480234	6		DLGAP2 (-745783), TDRP (-207968)	TDRP (-207968)
chr22	48735559	48735560		10.7472	19.3473	0.00345244	0.0125276	0.0482409	10		FAM19A5 (-149712)	FAM19A5 (-149712)
chr19	659267	659268		7.5826	17.6471	0.184721	0.289292	0.0484998	5		RNF126 (+4009), FGF22 (+19373)	RNF126 (+4009)
chr2	20870287	20870288		-11.8405	-19.0909	0.0260383	0.0628074	0.0485659	6		GDF7 (+3864), APOB (+396657)	GDF7 (+3864)
chr2	20870302	20870303		-9.08728	-17.4242	0.14438	0.239464	0.0485659	6		GDF7 (+3879), APOB (+396642)	GDF7 (+3879)
chr2	20870311	20870312		-10.2429	-16.8182	0.136775	0.229692	0.0485659	6		GDF7 (+3888), APOB (+396633)	GDF7 (+3888)
chr2	20870281	20870282		-12.7067	-15.5769	0.0145246	0.039534	0.0485659	6		GDF7 (+3858), APOB (+396663)	GDF7 (+3858)
chr2	20870309	20870310		-7.76135	-15.2564	0.280948	0.397868	0.0485659	6		GDF7 (+3886), APOB (+396635)	GDF7 (+3886)
chr20	25965887	25965888		-9.19987	-16.7316	0.00386772	0.0137249	0.0496135	6		ZNF337 (-298295)	ZNF337 (-298295)
chr5	14897577	14897578		-24.6912	-22.8472	0.00174289	0.00722314	0.0497996	4		FBXL7 (-602727), ANKH (-25691)	ANKH (-25691)
chr13	33400688	33400689		-7.47628	-15.7879	0.00572675	0.0188048	0.0501694	10		KL (-189882), PDS5B (+240125)	KL (-189882)
chr3	62305203	62305204		15.138	29.5455	0.0195593	0.0500744	0.0505387	5		FEZF2 (+53986), PTPRG (+757619)	FEZF2 (+53986)
chr8	22561009	22561010		-17.187	-27.1212	0.0157627	0.0421904	0.0506644	4		EGR3 (-10195), PEBP4 (+224411)	EGR3 (-10195)
chr9	3180790	3180791		12.5941	17.1429	0.00595933	0.0194142	0.0507479	5		KIAA0020 (-336550), RFX3 (+345192)	KIAA0020 (-336550)
chr8	22560996	22560997		-24.3502	-28.7879	0.0136881	0.0377119	0.050896	4		EGR3 (-10182), PEBP4 (+224424)	EGR3 (-10182)
chr8	22560980	22560981		-17.41	-20.2768	0.025793	0.0623391	0.050896	4		EGR3 (-10166), PEBP4 (+224440)	EGR3 (-10166)
chr8	22560985	22560986		-11.8383	-18.75	0.0554523	0.113869	0.050896	4		EGR3 (-10171), PEBP4 (+224435)	EGR3 (-10171)
chr7	29233727	29233728		14.5246	17.5	0.00397178	0.0140208	0.05099	7		CHN2 (-300), CREB5 (+781584)	CHN2 (-300)
chr9	138475309	138475310		-9.69483	-18.1818	0.000384679	0.00212396	0.0510454	9		PAEP (+21706), GLT6D1 (+56076)	PAEP (+21706)
chr10	81034373	81034374		-10.8738	-15	0.0884397	0.163904	0.0513211	5		PPIF (-72860), ZMIZ1 (+205582)	PPIF (-72860)
chr2	176965281	176965282		7.62876	16.3866	0.00157405	0.00665272	0.0514879	7		HOXD10 (-16025), HOXD11 (-6732), HOXD12 (+824)	HOXD10 (-16025), HOXD11 (-6732), HOXD12 (+824)
chr17	45812295	45812296		-10.0774	-18.75	0.00533943	0.0177785	0.0518727	5		TBX21 (+1686), OSBPL7 (+86840)	TBX21 (+1686)
chr11	68846784	68846785		-11.6412	-21.9697	0.148857	0.245156	0.0519179	5		CCND1 (-609070), TPCN2 (+30420)	TPCN2 (+30420)
chr5	176220506	176220507		17.7298	21.7488	0.00195075	0.00791059	0.0521549	6		UNC5A (-16971), TSPAN17 (+146119)	UNC5A (-16971)
chr5	1207111	1207112		-8.66568	-18.3824	0.00518628	0.0173685	0.0526366	4		SLC6A18 (-18358), SLC6A19 (+5402)	SLC6A19 (+5402)
chr15	41795714	41795715		-5.75507	-15.9091	0.00222676	0.00880138	0.0526791	7		ITPKA (+9642), LTK (+10289)	ITPKA (+9642)
chr4	2438677	2438678		-8.80939	-22.7778	0.346675	0.465978	0.0531129	5		RNF4 (-42902), ZFYVE28 (-18288)	ZFYVE28 (-18288)
chr17	78002661	78002662		12.783	15.1022	0.0253881	0.061564	0.0533394	4		CBX4 (-189434), TBC1D16 (+6985)	TBC1D16 (+6985)
chr7	45698472	45698473		8.03379	16.0714	0.00139774	0.00604396	0.0533778	9		IGFBP1 (-229483), ADCY1 (+84352)	ADCY1 (+84352)
chr9	139234176	139234177		-6.20454	-16.7726	0.00111806	0.00504575	0.0534571	6		GPSM1 (+12245), DNLZ (+24064)	GPSM1 (+12245)
chr16	27121825	27121826		-13.5757	-25.908	0.00348356	0.0126183	0.0536283	6		KDM8 (-93470)	KDM8 (-93470)
chr16	27121823	27121824		-14.6312	-15.873	0.0106948	0.030982	0.0536283	6		KDM8 (-93472)	KDM8 (-93472)
chr1	6549925	6549926		16.1499	19.4989	0.00317496	0.0117113	0.053819	7		TNFRSF25 (-23691), PLEKHG5 (+7230)	PLEKHG5 (+7230)
chr1	25392484	25392485		16.9476	17.9629	0.00338723	0.012337	0.0539362	6		RUNX3 (-100984), SYF2 (+166499)	RUNX3 (-100984)
chr1	25392461	25392462		19.9005	22.3183	0.00232721	0.00911999	0.0539362	6		RUNX3 (-100961), SYF2 (+166522)	RUNX3 (-100961)
chr5	1219569	1219570		-6.02537	-15.295	0.144418	0.239513	0.0539573	6		SLC6A18 (-5900), SLC6A19 (+17860)	SLC6A18 (-5900)
chr7	151535098	151535099		-13.6336	-27.2727	0.0208364	0.0526493	0.054244	4		RHEB (-318089), PRKAG2 (+39111)	PRKAG2 (+39111)
chr3	14347436	14347437		12.107	21.3235	0.0870025	0.16183	0.0543224	5		XPC (-127154), SLC6A6 (-96639)	SLC6A6 (-96639)
chr22	24110909	24110910		21.243	33.3333	0.000225067	0.00137318	0.0546732	5		MMP11 (-4096), CHCHD10 (-280)	CHCHD10 (-280)
chr4	53487	53488		-6.11312	-15.1322	0.0139828	0.0383565	0.0547506	10		ZNF595 (+278), ZNF732 (+245622)	ZNF595 (+278)

## Sheet: b. FDZ_DMS
Additional file 2b. Differentially Methylated Sites In Finnish Dizygotic Twins (adjusted RadMeth p-value =<0.05, median methylation difference +-15.0%, in at least 4 twin pairs)
Genomic location (hg19)				Methylation difference							Annotations
chr	start	end		delta-beta (%)	median (%)	p-value	adjusted p-value	combined adjusted p-value (RadMeth)	No of 10x pairs		Two closest transcription start sites by Great 3.0.0 (bp to TSS)	Single closest transcription start sites by Great 3.0.0 (bp to TSS)
chr19	29217865	29217866		12.8408	24.6923	2.66306e-06	0.000192855	1.20491e-05	9		UQCRFS1 (+486582)	UQCRFS1 (+486582)
chr19	29217862	29217863		9.49451	27.5	3.4428e-05	0.00114807	1.20491e-05	9		UQCRFS1 (+486585)	UQCRFS1 (+486585)
chr8	142819400	142819401		-49.3192	-53.3712	1.82889e-05	0.000739945	1.65787e-05	4		PTP4A3 (+417308), TSNARE1 (+665142)	PTP4A3 (+417308)
chr8	142819356	142819357		-14.6954	-40.1966	0.0176094	0.0798136	1.65787e-05	4		PTP4A3 (+417264), TSNARE1 (+665186)	PTP4A3 (+417264)
chr8	142819398	142819399		-11.9215	-38.6364	6.3605e-05	0.00175619	1.65787e-05	5		PTP4A3 (+417306), TSNARE1 (+665144)	PTP4A3 (+417306)
chr8	142819389	142819390		-14.078	-30.5882	1.65507e-05	0.000690298	1.65787e-05	5		PTP4A3 (+417297), TSNARE1 (+665153)	PTP4A3 (+417297)
chr14	78107479	78107480		11.5056	15.8094	0.0015526	0.0156836	1.67774e-05	6		SPTLC2 (-24364), ALKBH1 (+66883)	SPTLC2 (-24364)
chr14	78107485	78107486		13.7837	18.4957	9.63672e-05	0.00234	1.67774e-05	6		SPTLC2 (-24370), ALKBH1 (+66877)	SPTLC2 (-24370)
chr1	226062526	226062527		-10.3896	-31.1966	1.47137e-05	0.000636044	1.71773e-05	5		TMEM63A (+7542), EPHX1 (+49472)	TMEM63A (+7542)
chr1	226062503	226062504		-7.77288	-15.3846	1.27581e-05	0.000575933	1.71773e-05	5		TMEM63A (+7565), EPHX1 (+49449)	TMEM63A (+7565)
chr19	40421490	40421491		11.3677	15.3453	0.00259529	0.0222016	1.81346e-05	9		FBL (-84437), FCGBP (+19042)	FCGBP (+19042)
chr2	2547278	2547279		7.10205	15.303	0.00132857	0.0141104	2.47013e-05	10		TRAPPC12 (-836178), MYT1L (-212391)	MYT1L (-212391)
chr7	27182931	27182932		10.3484	24.4048	0.000464774	0.00689798	2.77504e-05	4		HOXA4 (-12514), HOXA5 (+355)	HOXA5 (+355)
chr21	45845340	45845341		9.96673	29.2511	1.74055e-05	0.000714904	3.25047e-05	6		LRRC3 (-30028), TRPM2 (+72202)	LRRC3 (-30028)
chr21	45845318	45845319		5.75339	31.6667	0.000276486	0.0048329	3.25047e-05	4		LRRC3 (-30050), TRPM2 (+72180)	LRRC3 (-30050)
chr21	45845302	45845303		5.78804	33.9103	0.000353208	0.00571642	3.25047e-05	4		LRRC3 (-30066), TRPM2 (+72164)	LRRC3 (-30066)
chr11	646372	646373		5.547	15.8249	0.000600909	0.00822158	3.45423e-05	9		DRD4 (+9080), DEAF1 (+49159)	DRD4 (+9080)
chr7	4849551	4849552		-13.0267	-17.0299	0.000169108	0.00344756	3.51815e-05	6		AP5Z1 (+34299), PAPOLB (+52073)	AP5Z1 (+34299)
chr7	4849575	4849576		-10.1899	-16.4431	3.31268e-06	0.000224691	3.51815e-05	7		AP5Z1 (+34323), PAPOLB (+52049)	AP5Z1 (+34323)
chr2	20869640	20869641		23.6547	29.2857	0.000201547	0.00388975	4.19415e-05	5		GDF7 (+3217), APOB (+397304)	GDF7 (+3217)
chr7	73058838	73058839		7.13711	15.3789	0.000453059	0.00677858	4.85495e-05	12		VPS37D (-23316), MLXIPL (-19969)	MLXIPL (-19969)
chr7	73058820	73058821		15.0168	16.8765	1.79791e-06	0.00014645	4.85495e-05	12		VPS37D (-23334), MLXIPL (-19951)	MLXIPL (-19951)
chr15	32872086	32872087		7.84642	18.0002	0.0012754	0.0137245	5.38719e-05	10		GOLGA8O (-124252), GOLGA8N (-13570)	GOLGA8N (-13570)
chr3	111431366	111431367		16.9504	24.5833	0.000129051	0.00286204	5.4068e-05	6		PHLDB2 (-146660), PLCXD2 (+37598)	PLCXD2 (+37598)
chr3	111431352	111431353		26.9774	30.5952	2.15875e-05	0.000830339	5.4068e-05	6		PHLDB2 (-146674), PLCXD2 (+37584)	PLCXD2 (+37584)
chr7	27183132	27183133		5.91727	18.5069	1.97445e-05	0.000780407	5.89044e-05	12		HOXA4 (-12715), HOXA5 (+154)	HOXA5 (+154)
chr17	78262110	78262111		6.97959	19.8449	5.04861e-07	6.00107e-05	6.00107e-05	8		ENDOV (-126856), RNF213 (+27444)	RNF213 (+27444)
chr17	31466801	31466802		6.16484	18.9228	8.72177e-07	8.81427e-05	8.81427e-05	12		SPACA3 (+147915), ASIC2 (+153204)	SPACA3 (+147915)
chr2	20869586	20869587		6.89686	16.6667	0.0400563	0.136866	8.92814e-05	7		GDF7 (+3163), APOB (+397358)	GDF7 (+3163)
chr2	20869474	20869475		7.38293	19.9013	0.0134896	0.0669097	8.92814e-05	12		GDF7 (+3051), APOB (+397470)	GDF7 (+3051)
chr2	20869594	20869595		9.09567	20	0.00747013	0.0451544	8.92814e-05	7		GDF7 (+3171), APOB (+397350)	GDF7 (+3171)
chr2	20869558	20869559		6.10811	21	0.00862998	0.049719	8.92814e-05	7		GDF7 (+3135), APOB (+397386)	GDF7 (+3135)
chr2	20869582	20869583		9.53238	21	0.00135201	0.0142788	8.92814e-05	7		GDF7 (+3159), APOB (+397362)	GDF7 (+3159)
chr2	20869604	20869605		9.76066	21.9775	0.000113256	0.00261573	8.92814e-05	12		GDF7 (+3181), APOB (+397340)	GDF7 (+3181)
chr2	20869613	20869614		24.0301	30.9783	0.000637742	0.0085623	8.92814e-05	5		GDF7 (+3190), APOB (+397331)	GDF7 (+3190)
chr2	20869608	20869609		20.0799	33.4239	0.000231434	0.00427742	8.92814e-05	5		GDF7 (+3185), APOB (+397336)	GDF7 (+3185)
chr19	43201487	43201488		7.20673	23.023	0.000293177	0.00503118	0.000100604	6		CEACAM8 (-102406), PSG3 (+43233)	PSG3 (+43233)
chr16	4238492	4238493		15.8221	23.2353	0.00103415	0.0119019	0.000109138	7		ADCY9 (-72307), SRL (+53588)	SRL (+53588)
chr16	4238471	4238472		20.8183	28.5714	3.19177e-06	0.000218921	0.000109138	7		ADCY9 (-72286), SRL (+53609)	SRL (+53609)
chr2	11838521	11838522		20.4075	23.766	0.0051089	0.0350175	0.000124714	4		LPIN1 (+20801)	LPIN1 (+20801)
chr2	11838528	11838529		38.218	42.8472	0.000118484	0.00269839	0.000124714	4		LPIN1 (+20808)	LPIN1 (+20808)
chr2	11838537	11838538		42.6566	48.6111	3.89942e-05	0.0012516	0.000124714	4		LPIN1 (+20817)	LPIN1 (+20817)
chr14	104692499	104692500		9.60831	15.9591	0.0248168	0.100054	0.000127124	6		C14orf144 (-18041), KIF26A (+87440)	C14orf144 (-18041)
chr17	74924457	74924458		7.64512	16.2879	4.16901e-05	0.00131094	0.000147756	12		SEC14L1 (-160373), MGAT5B (+55729)	MGAT5B (+55729)
chr19	40421472	40421473		8.87062	21.4815	5.27769e-05	0.00154348	0.000156107	7		FBL (-84419), FCGBP (+19060)	FCGBP (+19060)
chr19	40421468	40421469		15.3187	25	0.000128786	0.00285799	0.000156107	7		FBL (-84415), FCGBP (+19064)	FCGBP (+19064)
chr12	46943122	46943123		-6.60657	-16.8022	1.97543e-06	0.000156443	0.000156443	8		SLC38A2 (-176473), SLC38A4 (+276657)	SLC38A2 (-176473)
chr2	118561394	118561395		13.0841	21.4286	0.000531464	0.00756011	0.000156804	5		DDX18 (-10831)	DDX18 (-10831)
chr2	118561397	118561398		13.4378	21.4286	0.00035737	0.00576248	0.000156804	5		DDX18 (-10828)	DDX18 (-10828)
chr2	118561371	118561372		12.94	31.8182	0.000357344	0.00576219	0.000156804	5		DDX18 (-10854)	DDX18 (-10854)
chr2	118561406	118561407		17.4475	34.7222	2.89335e-05	0.00101762	0.000156804	5		DDX18 (-10819)	DDX18 (-10819)
chr1	23066550	23066551		-10.7741	-16.0085	1.42156e-05	0.00062098	0.000193459	8		KDM1A (-279435), EPHB2 (+29088)	EPHB2 (+29088)
chr1	23066398	23066399		-7.50812	-15.3996	0.000439011	0.00663409	0.000193459	11		KDM1A (-279587), EPHB2 (+28936)	EPHB2 (+28936)
chr9	129551322	129551323		9.99998	15.625	2.73113e-06	0.000196293	0.000196293	4		ZBTB43 (-15971), LMX1B (+174601)	ZBTB43 (-15971)
chr19	3936478	3936479		5.71427	16.25	2.84671e-06	0.000202073	0.000202073	6		NMRK2 (+3378), DAPK3 (+34589)	NMRK2 (+3378)
chr6	31466645	31466646		10.545	15.6333	4.77003e-05	0.00143911	0.000222075	11		MCCD1 (-29848), MICB (+754)	MICB (+754)
chr22	37641377	37641378		10.8352	20.9145	0.00055772	0.00781331	0.000254492	6		CYTH4 (-37046), RAC2 (-1068)	RAC2 (-1068)
chr14	104940368	104940369		9.24122	18.5238	4.42336e-05	0.00136584	0.000262278	12		C14orf180 (-105652), C14orf144 (+229828)	C14orf180 (-105652)
chr14	104940365	104940366		10.0306	22.1248	5.83277e-05	0.00165407	0.000262278	12		C14orf180 (-105655), C14orf144 (+229825)	C14orf180 (-105655)
chr14	104940385	104940386		12.19	26.0472	0.000617227	0.00837334	0.000262278	12		C14orf180 (-105635), C14orf144 (+229845)	C14orf180 (-105635)
chr1	157248996	157248997		-10.9805	-18.7961	0.00566239	0.0375166	0.000287371	12		ETV3 (-140838), FCRL5 (+273313)	ETV3 (-140838)
chr10	131843810	131843811		-21.5384	-38.2353	0.000927028	0.0110486	0.0002919	4		GLRX3 (-90852), EBF3 (-81706)	EBF3 (-81706)
chr10	131843808	131843809		-19.0886	-33.9286	0.00110309	0.0124357	0.0002919	4		GLRX3 (-90854), EBF3 (-81704)	EBF3 (-81704)
chr10	131843842	131843843		-14.3437	-22.2851	0.0232829	0.0959444	0.0002919	4		GLRX3 (-90820), EBF3 (-81738)	EBF3 (-81738)
chr2	20869834	20869835		12.2514	29.0323	0.0128144	0.0646696	0.000310492	9		GDF7 (+3411), APOB (+397110)	GDF7 (+3411)
chr13	100582915	100582916		14.2572	24.6658	1.14121e-05	0.000532904	0.000398274	8		ZIC5 (+41247), CLYBL (+323993)	ZIC5 (+41247)
chr22	37641422	37641423		-13.3334	-26.1905	1.16861e-05	0.000541784	0.000410509	4		CYTH4 (-37001), RAC2 (-1113)	RAC2 (-1113)
chr22	37641415	37641416		-16.0339	-24.5895	0.000179151	0.00358713	0.000410509	4		CYTH4 (-37008), RAC2 (-1106)	RAC2 (-1106)
chr2	72355595	72355596		-7.27616	-18.1601	7.95461e-06	0.000414364	0.000414364	9		CYP26B1 (+19571), DYSF (+661764)	CYP26B1 (+19571)
chr19	38997990	38997991		-10.9624	-18.3333	0.000268891	0.00474141	0.000421395	6		RYR1 (+73521), MAP4K1 (+110573)	RYR1 (+73521)
chr9	101400330	101400331		8.92104	19.5122	8.77362e-06	0.000443675	0.000443675	11		TBC1D2 (-382416), GABBR2 (+71148)	GABBR2 (+71148)
chr7	27182910	27182911		14.2857	32.7068	1.7777e-05	0.000725481	0.00044856	4		HOXA4 (-12493), HOXA5 (+376)	HOXA5 (+376)
chr20	19523959	19523960		12.5227	18.2881	3.9875e-05	0.00127112	0.000459898	12		RIN2 (-343205), SLC24A3 (+330670)	SLC24A3 (+330670)
chr17	33210750	33210751		-24.3581	-32.6719	1.18883e-05	0.000548297	0.000476501	6		CCT6B (+77777), TMEM132E (+302983)	CCT6B (+77777)
chr17	33210902	33210903		-10.5699	-18.9394	0.0175201	0.0795461	0.000476501	5		CCT6B (+77625), TMEM132E (+303135)	CCT6B (+77625)
chr14	34837031	34837032		-18.0995	-22.6395	1.05064e-05	0.00050307	0.00050307	6		EGLN3 (-416745), SPTSSA (+94530)	SPTSSA (+94530)
chr11	70369235	70369236		15.0881	29.3659	0.00600091	0.0390041	0.000504991	4		CTTN (+124589), SHANK2 (+489136)	CTTN (+124589)
chr11	70369272	70369273		22.7025	32.764	0.000158267	0.0032939	0.000504991	4		CTTN (+124626), SHANK2 (+489099)	CTTN (+124626)
chr11	70369237	70369238		16.3978	33.442	0.000479727	0.00704897	0.000504991	4		CTTN (+124591), SHANK2 (+489134)	CTTN (+124591)
chr7	100423986	100423987		-6.29101	-19.5199	0.000261388	0.00465021	0.000510231	4		EPHB4 (+1134), EPO (+105564)	EPHB4 (+1134)
chr2	20870011	20870012		6.39597	21.5385	0.301053	0.492924	0.000511993	4		GDF7 (+3588), APOB (+396933)	GDF7 (+3588)
chr2	20870020	20870021		25.1814	28.75	2.62261e-07	3.78344e-05	0.000511993	7		GDF7 (+3597), APOB (+396924)	GDF7 (+3597)
chr9	90774382	90774383		19.2927	25.6852	0.00047202	0.00697134	0.000538582	8		SPIN1 (-228951), CDK20 (-184716)	CDK20 (-184716)
chr9	90774364	90774365		16.9409	29.6875	0.00201225	0.0186945	0.000538582	8		SPIN1 (-228969), CDK20 (-184698)	CDK20 (-184698)
chr1	31113551	31113552		-8.29914	-17.6207	1.1588e-05	0.000538613	0.000538612	12		MATN1 (+82882)	MATN1 (+82882)
chr5	24488006	24488007		22.3046	29.951	0.00068245	0.00896741	0.000559172	4		CDH10 (+157080), PRDM9 (+980283)	CDH10 (+157080)
chr17	39811050	39811051		-7.25623	-16.3306	0.00878554	0.0503146	0.00058527	7		EIF1 (-34094), KRT17 (-30222)	KRT17 (-30222)
chr22	45873306	45873307		5.05865	15.5556	1.30987e-05	0.000586596	0.000586596	9		SMC1B (-63859), FBLN1 (-25464)	FBLN1 (-25464)
chr8	95686412	95686413		35.9769	41.7578	1.36505e-05	0.000603692	0.000603691	4		DPY19L4 (-45715), ESRP1 (+33056)	ESRP1 (+33056)
chr12	47605986	47605987		-16.6803	-17.5023	1.40573e-05	0.000616159	0.000616159	6		AMIGO2 (-132339), RPAP3 (+493857)	AMIGO2 (-132339)
chr21	43222613	43222614		15.1899	20.5729	1.4236e-05	0.0006216	0.0006216	10		RIPK4 (-35348), PRDM15 (+76977)	RIPK4 (-35348)
chr19	40421452	40421453		11.376	16.4706	0.0229152	0.094945	0.000668707	7		FBL (-84399), FCGBP (+19080)	FCGBP (+19080)
chr3	35285797	35285798		5.80836	17.6471	1.62311e-05	0.000680998	0.000680998	9		ARPP21 (-396080)	ARPP21 (-396080)
chr7	27181930	27181931		6.24794	16.6667	0.000123921	0.00278314	0.000718485	5		HOXA4 (-11513), HOXA5 (+1356)	HOXA5 (+1356)
chr10	1404972	1404973		14.3909	25.4891	0.00324302	0.0258006	0.000759426	4		IDI1 (-309863), ADARB2 (+374697)	IDI1 (-309863)
chr10	1404981	1404982		22.3977	28.0254	0.000499177	0.00724312	0.000759426	4		IDI1 (-309872), ADARB2 (+374688)	IDI1 (-309872)
chr10	1404992	1404993		25.3087	33.5053	0.001286	0.0138018	0.000759426	4		IDI1 (-309883), ADARB2 (+374677)	IDI1 (-309883)
chr7	27183138	27183139		9.17052	18.6129	3.28106e-06	0.000223189	0.000762133	12		HOXA4 (-12721), HOXA5 (+148)	HOXA5 (+148)
chr15	83315727	83315728		17.6379	31.8182	1.9593e-05	0.00077624	0.00077624	5		RPS17L (-106413), CPEB1 (+1000)	CPEB1 (+1000)
chr14	105935635	105935636		13.8557	36.3636	2.23119e-05	0.000849601	0.000849601	5		CRIP2 (-3663), MTA1 (+49477)	CRIP2 (-3663)
chr9	136149781	136149782		5.33049	19.4444	0.00853521	0.0493543	0.000861109	7		OBP2B (-65154), SURF6 (+53453)	SURF6 (+53453)
chr8	139381932	139381933		13.3739	17.3529	0.00119971	0.0131659	0.000862717	9		COL22A1 (+544303)	COL22A1 (+544303)
chr22	25459093	25459094		-10.9514	-18.7719	2.28708e-05	0.000864329	0.000864329	11		CRYBB3 (-136723), TMEM211 (-116432)	TMEM211 (-116432)
chr5	134735899	134735900		-12.6519	-26.087	0.000803572	0.0100239	0.000885256	5		H2AFY (-588), C5orf20 (+47138)	H2AFY (-588)
chr5	134735901	134735902		-15.3916	-22.2222	0.000182335	0.00363086	0.000885256	5		H2AFY (-590), C5orf20 (+47136)	H2AFY (-590)
chr22	40398009	40398010		-5.02074	-18.6134	0.0042008	0.0307068	0.000888713	4		TNRC6B (-175919), GRAP2 (+100924)	GRAP2 (+100924)
chr22	40398035	40398036		25.579	48.6538	4.09773e-05	0.00129537	0.000888713	4		TNRC6B (-175893), GRAP2 (+100950)	GRAP2 (+100950)
chr11	1772275	1772276		32.5177	42.8571	2.38507e-05	0.000889887	0.000889887	5		IFITM10 (-455), CTSD (+12946)	IFITM10 (-455)
chr3	128152131	128152132		12.5001	17.9144	8.12687e-05	0.00208029	0.000893439	4		DNAJB8 (+33679), EEFSEC (+279835)	DNAJB8 (+33679)
chr12	52644297	52644298		24.6048	22	3.6404e-05	0.00119336	0.000898051	5		KRT7 (+17400), KRT81 (+41020)	KRT7 (+17400)
chr12	52644290	52644291		9.05127	22.5	0.00025053	0.00451674	0.000898051	5		KRT7 (+17393), KRT81 (+41027)	KRT7 (+17393)
chr12	52644263	52644264		5.58406	23	0.0159883	0.0748784	0.000898051	5		KRT7 (+17366), KRT81 (+41054)	KRT7 (+17366)
chr12	52644278	52644279		17.3563	42.4242	6.01281e-06	0.000340844	0.000898051	5		KRT7 (+17381), KRT81 (+41039)	KRT7 (+17381)
chr19	3301305	3301306		18.4123	25.9615	0.00123537	0.0134305	0.000946415	4		NFIC (-65278), CELF5 (+76605)	NFIC (-65278)
chr22	20225275	20225276		5.2219	26.1538	1.34812e-05	0.000598469	0.000959831	11		RTN4R (+30778), ZDHHC8 (+105805)	RTN4R (+30778)
chr9	140058328	140058329		8.0251	18.1818	0.000687835	0.00901561	0.000974963	9		LRRC26 (+6174), GRIN1 (+24396)	LRRC26 (+6174)
chr9	140058334	140058335		9.27031	20.8333	0.0161871	0.0754929	0.000974963	9		LRRC26 (+6168), GRIN1 (+24402)	LRRC26 (+6168)
chr4	25525395	25525396		-9.95421	-24.1379	2.80831e-05	0.000996764	0.000996764	9		SLC34A2 (-132070), ANAPC4 (+146561)	SLC34A2 (-132070)
chr1	77981325	77981326		10.1904	20.9073	2.68743e-05	0.000966782	0.0010149	12		ZZZ3 (+167017), AK5 (+233590)	ZZZ3 (+167017)
chr1	77981421	77981422		9.8631	22.4599	0.0716042	0.199394	0.0010149	4		ZZZ3 (+166921), AK5 (+233686)	ZZZ3 (+166921)
chr5	172111499	172111500		-17.4657	-28.4538	0.000276382	0.00483165	0.00102545	8		NEURL1B (+43231), DUSP1 (+86698)	NEURL1B (+43231)
chr5	172111464	172111465		-14.994	-24.8932	0.000789682	0.00990554	0.00102545	8		NEURL1B (+43196), DUSP1 (+86733)	NEURL1B (+43196)
chr5	172111488	172111489		-15.2753	-21.0737	0.000785862	0.00987287	0.00102545	8		NEURL1B (+43220), DUSP1 (+86709)	NEURL1B (+43220)
chr19	477868	477869		11.4799	19.1919	3.77381e-06	0.00024614	0.00107059	11		MADCAM1 (-18585), ODF3L2 (-2886)	ODF3L2 (-2886)
chr10	14372154	14372155		11.4314	15.7147	0.0139364	0.0683703	0.00109463	10		FRMD4A (+728), PRPF18 (+743228)	FRMD4A (+728)
chr4	140554747	140554748		8.7671	16.6667	1.85594e-05	0.000747537	0.00109714	11		SETD7 (-76820), MGST2 (-32174)	MGST2 (-32174)
chr8	17533668	17533669		9.62288	21.8582	0.00240228	0.0210728	0.00112573	10		PDGFRL (+99727), MTUS1 (+124508)	PDGFRL (+99727)
chr1	13902519	13902520		10.3578	19.9486	0.000508178	0.00733214	0.00114533	6		LRRC38 (-61977), PDPN (-7440)	PDPN (-7440)
chr12	740575	740576		10.4384	22.8383	0.00426697	0.0310309	0.0011454	4		NINJ2 (+32369), B4GALNT3 (+171046)	NINJ2 (+32369)
chr3	141123025	141123026		7.15995	16.5789	0.000314517	0.00527951	0.00116457	10		RASA2 (-82865), ZBTB38 (+16372)	ZBTB38 (+16372)
chr3	141123042	141123043		5.06994	19.0024	0.000445634	0.0067024	0.00116457	10		RASA2 (-82848), ZBTB38 (+16389)	ZBTB38 (+16389)
chr11	45177115	45177116		9.0946	24.4828	3.55263e-05	0.00117334	0.00117334	7		PRDM11 (+8222), SYT13 (+130754)	PRDM11 (+8222)
chr19	36755379	36755380		12.0014	24.537	5.49493e-05	0.00158717	0.0011756	10		ZNF565 (-49397), ZFP14 (+114721)	ZNF565 (-49397)
chr22	45975849	45975850		-23.0681	-33.2707	0.000259633	0.00462876	0.00122214	4		ATXN10 (-91829), FBLN1 (+77079)	FBLN1 (+77079)
chr4	7443111	7443112		21.2803	27.6062	4.13961e-05	0.00130453	0.00130453	6		PSAPL1 (-6412), AFAP1 (+498541)	PSAPL1 (-6412)
chr16	1196292	1196293		-16.2455	-23.4615	4.15835e-05	0.00130862	0.00130862	9		C1QTNF8 (-50049), CACNA1H (-6948)	CACNA1H (-6948)
chr1	116087934	116087935		-13.0343	-20.3209	0.00100032	0.0116357	0.0013166	9		NGF (-207078), VANGL1 (-96639)	VANGL1 (-96639)
chr9	12468337	12468338		-16.1418	-39.3665	0.000166818	0.00341537	0.00131936	4		TYRP1 (-225097)	TYRP1 (-225097)
chr9	12468321	12468322		-10.1809	-21.267	0.0027534	0.0231054	0.00131936	4		TYRP1 (-225113)	TYRP1 (-225113)
chr11	8730559	8730560		-12.4999	-20.8333	4.30635e-05	0.00134071	0.00134071	4		RPL27A (+26602), ST5 (+201938)	RPL27A (+26602)
chr7	155284213	155284214		14.0407	16.8421	0.00200218	0.0186311	0.00134318	11		RBM33 (-153159), EN2 (+33390)	EN2 (+33390)
chr7	155284170	155284171		22.7117	32.3529	0.000524871	0.00749589	0.00134318	6		RBM33 (-153202), EN2 (+33347)	EN2 (+33347)
chr10	120908889	120908890		-6.33102	-26.3158	1.21369e-05	0.000556257	0.00134907	5		EIF3A (-68574), SFXN4 (+16289)	SFXN4 (+16289)
chr1	27675804	27675805		-18.7987	-30.6122	2.77197e-07	3.93407e-05	0.00136506	9		SYTL1 (+4441), MAP3K6 (+17578)	SYTL1 (+4441)
chr10	127905358	127905359		20.9271	27.381	0.000609589	0.00830247	0.0013853	5		ADAM12 (+171665), FANK1 (+320251)	ADAM12 (+171665)
chr1	3199859	3199860		-12.624	-17.5	0.0117881	0.061184	0.00138987	4		ARHGEF16 (-171130), PRDM16 (+214085)	ARHGEF16 (-171130)
chr1	3199704	3199705		32.7051	43.3093	0.000181902	0.00362493	0.00138987	4		ARHGEF16 (-171285), PRDM16 (+213930)	ARHGEF16 (-171285)
chr12	740375	740376		10.9476	19.5745	0.00843661	0.0489734	0.00139431	12		NINJ2 (+32569), B4GALNT3 (+170846)	NINJ2 (+32569)
chr3	159600827	159600828		36.6702	43.2127	4.72255e-05	0.00142918	0.00142918	4		IL12A (-105709), SCHIP1 (+43178)	SCHIP1 (+43178)
chr20	49493861	49493862		8.52963	17.4545	0.00121501	0.0132797	0.00143946	6		ADNP (+53888), BCAS4 (+82431)	ADNP (+53888)
chr17	79500788	79500789		-7.48244	-18.9723	0.00693946	0.0429854	0.00146541	6		FSCN2 (+5231), C17orf70 (+18614)	FSCN2 (+5231)
chr1	215373294	215373295		12.0415	16.6278	0.0280949	0.108543	0.00146859	4		KCTD3 (-367440), KCNK2 (+116716)	KCNK2 (+116716)
chr3	66627120	66627121		11.6482	23.0769	5.01746e-05	0.00149039	0.00149039	5		KBTBD8 (-421610), LRIG1 (-75765)	LRIG1 (-75765)
chr11	120052337	120052338		11.9466	30.2762	5.14567e-05	0.00151665	0.00151665	8		POU2F3 (-55011), TRIM29 (-43177)	TRIM29 (-43177)
chr1	38495477	38495478		20.2466	20.4861	3.79083e-06	0.000246916	0.00154008	9		POU3F1 (+16972), UTP11L (+17064)	POU3F1 (+16972)
chr16	22183147	22183148		-5.13975	-18.8859	0.000406863	0.00629769	0.00155001	6		EEF2K (-34455), SDR42E2 (+5530)	SDR42E2 (+5530)
chr2	67289378	67289379		7.7724	15.4971	0.00553523	0.0369501	0.00160853	5		ETAA1 (-335072), MEIS1 (+626847)	ETAA1 (-335072)
chr10	42741369	42741370		11.492	15.4762	0.018824	0.0834064	0.00161011	5		ZNF33B (+392622)	ZNF33B (+392622)
chr1	19000981	19000982		11.6113	38.0952	0.21115	0.395869	0.00161527	5		PAX7 (+43482), TAS1R2 (+185194)	PAX7 (+43482)
chr4	81257786	81257787		10.3726	17.8435	0.00021791	0.00410411	0.00162597	12		BMP3 (-694332), FGF5 (+70034)	FGF5 (+70034)
chr18	46423557	46423558		-5.66249	-19.0476	0.000584413	0.0080668	0.00164833	4		SMAD7 (+53523), CTIF (+358029)	SMAD7 (+53523)
chr18	46423565	46423566		-11.5588	-19.0476	0.00100339	0.0116599	0.00164833	4		SMAD7 (+53515), CTIF (+358037)	SMAD7 (+53515)
chr2	176982420	176982421		-10.2532	-20	0.00626635	0.0401504	0.00165628	4		HOXD9 (-4667), HOXD10 (+1114)	HOXD10 (+1114)
chr2	176982491	176982492		-6.22594	-18.8331	0.000408985	0.00632015	0.00165628	12		HOXD9 (-4596)	NONE
chr2	167467171	167467172		5.56115	17.8083	5.52858e-05	0.00159389	0.00165725	12		XIRP2 (-277825), SCN7A (-123694)	SCN7A (-123694)
chr17	81056830	81056831		14.069	28.8889	0.00765729	0.0459067	0.00167496	4		METRNL (+19264)	METRNL (+19264)
chr19	378309	378310		6.26911	20.7764	8.362e-08	1.68821e-05	0.00169538	10		THEG (-2297), SHC2 (+82686)	THEG (-2297)
chr19	14048682	14048683		7.59971	18.75	0.0140807	0.0688386	0.00172612	7		PODNL1 (+606), CC2D1A (+31669)	PODNL1 (+606)
chr19	14048677	14048678		9.98585	23.5294	2.89677e-05	0.00101845	0.00172612	7		PODNL1 (+611), CC2D1A (+31664)	PODNL1 (+611)
chr1	8442741	8442742		18.1653	19.0619	0.00122856	0.0133801	0.00177854	4		SLC45A1 (+64856), RERE (+434782)	SLC45A1 (+64856)
chr1	8442710	8442711		20.5982	28.3066	0.00075984	0.00964887	0.00177854	4		SLC45A1 (+64825), RERE (+434813)	SLC45A1 (+64825)
chr6	33848720	33848721		-7.42924	-20.5882	0.0107064	0.0573934	0.00178127	9		MLN (-76933), GRM4 (+252722)	MLN (-76933)
chr11	65380635	65380636		10.5807	21.4125	0.000206012	0.00394878	0.00181228	10		KCNK7 (-17169), MAP3K11 (+1077)	MAP3K11 (+1077)
chr20	52687179	52687180		7.33715	17.3027	2.40777e-05	0.000895761	0.0018233	10		BCAS1 (-47), CYP24A1 (+103332)	BCAS1 (-47)
chr2	236475649	236475650		13.6735	20.9424	1.53197e-06	0.0001309	0.0018341	12		AGAP1 (+72899), GBX2 (+601362)	AGAP1 (+72899)
chr2	20869859	20869860		10.3608	28.2182	0.0649876	0.187316	0.00183843	9		GDF7 (+3436), APOB (+397085)	GDF7 (+3436)
chr2	20869847	20869848		19.8299	30.9091	9.64958e-05	0.00234216	0.00183843	9		GDF7 (+3424), APOB (+397097)	GDF7 (+3424)
chr2	20869861	20869862		15.7627	34.8584	0.00520153	0.0354419	0.00183843	9		GDF7 (+3438), APOB (+397083)	GDF7 (+3438)
chr5	141263501	141263502		7.40167	17.0169	0.124372	0.283784	0.0018532	10		KIAA0141 (-39871), PCDH1 (-5527)	PCDH1 (-5527)
chr2	239780549	239780550		-9.92176	-21.234	0.00201584	0.018717	0.00187407	4		TWIST2 (+23877), HDAC4 (+542093)	TWIST2 (+23877)
chr9	16748434	16748435		8.87073	18.3244	3.81385e-05	0.0012325	0.00187662	10		BNC2 (+122269)	BNC2 (+122269)
chr9	16748443	16748444		8.33485	19.4982	0.000214995	0.00406631	0.00187662	10		BNC2 (+122260)	BNC2 (+122260)
chr3	126058278	126058279		13.4562	20.4013	0.000264458	0.00468762	0.00189342	7		ALDH1L1 (-158250), KLF15 (+18006)	KLF15 (+18006)
chr3	126058271	126058272		9.3611	21.0606	0.000907892	0.0108928	0.00189342	7		ALDH1L1 (-158243), KLF15 (+18013)	KLF15 (+18013)
chr22	49549018	49549019		14.8883	25.7727	7.10479e-05	0.00189581	0.00189581	6		FAM19A5 (+663747), BRD1 (+669433)	FAM19A5 (+663747)
chr22	23499584	23499585		11.4168	19.6429	0.00595693	0.0388125	0.0019092	7		BCR (-22812), RAB36 (+12072)	RAB36 (+12072)
chr22	23499561	23499562		21.7341	25.8333	0.000133585	0.00293094	0.0019092	7		BCR (-22835), RAB36 (+12049)	RAB36 (+12049)
chr6	31088422	31088423		8.50296	16.1111	0.000165581	0.00339792	0.00192903	8		CDSN (-200), PSORS1C2 (+18704)	CDSN (-200)
chr6	31088433	31088434		5.62997	20.1852	0.00306052	0.0248131	0.00192903	8		CDSN (-211), PSORS1C2 (+18693)	CDSN (-211)
chr8	18364911	18364912		22.9511	17.9899	0.000800882	0.0100011	0.00198732	11		NAT2 (+116157), PSD3 (+506284)	NAT2 (+116157)
chr8	18364880	18364881		21.2449	20.9677	0.000510444	0.00735447	0.00198732	11		NAT2 (+116126), PSD3 (+506315)	NAT2 (+116126)
chr7	97958423	97958424		-7.93957	-16.7837	0.000152751	0.00321444	0.00201207	12		BRI3 (+47437), BAIAP2L1 (+71956)	BRI3 (+47437)
chr10	3824564	3824565		12.6518	15.8533	1.16132e-05	0.000539428	0.00203617	12		PITRM1 (-609562), KLF6 (+2902)	KLF6 (+2902)
chr16	12667645	12667646		-18.2354	-21.3784	2.03661e-06	0.000159823	0.00205542	8		CPPED1 (+230228), SNX29 (+597051)	CPPED1 (+230228)
chr19	34177611	34177612		26.6057	39.881	8.05104e-05	0.00206687	0.00206687	6		KCTD15 (-111679), CHST8 (+2178)	CHST8 (+2178)
chr1	4830167	4830168		11.9359	15.7895	2.45666e-06	0.000182261	0.00207505	7		AJAP1 (+115063)	AJAP1 (+115063)
chr1	149680218	149680219		9.1368	16.5714	4.85512e-05	0.00145684	0.00212323	11		FCGR1A (-74027), PPIAL4C (+127216)	FCGR1A (-74027)
chr1	149680051	149680052		11.2457	21.9927	0.000230215	0.00426193	0.00212323	12		FCGR1A (-74194), PPIAL4C (+127049)	FCGR1A (-74194)
chr13	87116650	87116651		32.2444	33.5165	8.41542e-05	0.00213103	0.00213103	4		SLITRK6 (-743028)	SLITRK6 (-743028)
chr17	74497916	74497917		-19.539	-33.414	8.48315e-05	0.00214286	0.00214286	4		RHBDF2 (-428), CYGB (+36070)	RHBDF2 (-428)
chr19	55552840	55552841		34.0205	36.3785	0.000834904	0.0102886	0.00217379	4		GP6 (-3209), RDH13 (+21703)	GP6 (-3209)
chr19	55552850	55552851		30.94	52.5974	9.39279e-05	0.00229896	0.00217379	4		GP6 (-3219), RDH13 (+21693)	GP6 (-3219)
chr4	2074967	2074968		-8.29369	-17.1569	1.82244e-05	0.000738129	0.00217483	8		NAT8L (+13729), POLN (+168880)	NAT8L (+13729)
chr1	15298451	15298452		-7.47129	-25.9674	6.47473e-05	0.00177794	0.00218033	12		TMEM51 (-180576), KAZN (+373252)	TMEM51 (-180576)
chr1	15298311	15298312		-15.0094	-20.3325	0.0936539	0.236873	0.00218033	4		TMEM51 (-180716), KAZN (+373112)	TMEM51 (-180716)
chr1	15298335	15298336		-11.6094	-18.4848	0.00251084	0.0217113	0.00218033	11		TMEM51 (-180692), KAZN (+373136)	TMEM51 (-180692)
chr1	15298409	15298410		-6.95626	-16.1381	0.0175684	0.0796908	0.00218033	12		TMEM51 (-180618), KAZN (+373210)	TMEM51 (-180618)
chr16	85412743	85412744		13.6072	18.6447	8.71518e-05	0.00218316	0.00218316	12		GSE1 (-234078), KIAA0513 (+315926)	GSE1 (-234078)
chr2	3827334	3827335		-22.186	-36.5385	0.00378206	0.0286139	0.00218816	6		DCDC2C (+75882)	DCDC2C (+75882)
chr2	3827344	3827345		-12.6627	-27.2423	0.0310379	0.115863	0.00218816	6		DCDC2C (+75892)	DCDC2C (+75892)
chr2	3827355	3827356		-6.03734	-21.4286	0.04823	0.154436	0.00218816	11		DCDC2C (+75903)	DCDC2C (+75903)
chr2	3827465	3827466		-12.1286	-15.9015	0.000388635	0.00610315	0.00218816	6		DCDC2C (+76013)	DCDC2C (+76013)
chr3	13069922	13069923		6.56995	27.803	7.3568e-06	0.000392383	0.00220121	6		IQSEC1 (-60755), NUP210 (+391886)	IQSEC1 (-60755)
chr1	1398100	1398101		-18.9425	-19.7115	0.000200979	0.00388221	0.00220309	7		ATAD3B (-9048), ATAD3C (+13032)	ATAD3B (-9048)
chr1	1398063	1398064		-9.6068	-16.7279	0.00431166	0.0312488	0.00220309	7		ATAD3B (-9085), ATAD3C (+12995)	ATAD3B (-9085)
chr8	143497476	143497477		12.9858	15.1961	0.000588055	0.00810109	0.00220713	11		BAI1 (-33314), TSNARE1 (-12934)	TSNARE1 (-12934)
chr8	143497495	143497496		31.952	33.529	3.45503e-06	0.000231404	0.00220713	6		BAI1 (-33295), TSNARE1 (-12953)	TSNARE1 (-12953)
chr18	13832435	13832436		-19.7118	-48.0769	9.02027e-05	0.00223564	0.00223564	5		MC5R (+6893), MC2R (+83103)	MC5R (+6893)
chr9	138263481	138263482		-7.74197	-26.7857	9.08087e-05	0.00224599	0.00224599	4		PPP1R26 (-108166), OLFM1 (+296116)	PPP1R26 (-108166)
chr1	157981552	157981553		13.6147	19.1163	9.25829e-05	0.00227619	0.00227619	12		CD1D (-168184), KIRREL (+18153)	KIRREL (+18153)
chr4	3701771	3701772		-8.91797	-16.6221	0.00254736	0.021924	0.00232907	12		LRPAP1 (-167486), ADRA2C (-66353)	ADRA2C (-66353)
chr8	133491684	133491685		-5.34585	-17.5685	0.00698673	0.0431809	0.00233613	6		HHLA1 (-368279), KCNQ3 (+1515)	KCNQ3 (+1515)
chr4	167064114	167064115		5.28783	16.9092	0.00418723	0.0306401	0.00237102	5		TLL1 (+269705)	TLL1 (+269705)
chr11	74955116	74955117		-19.6366	-32.107	9.83003e-05	0.00237229	0.0023723	5		TPBGL (+3167), ARRB1 (+107632)	TPBGL (+3167)
chr1	114749157	114749158		23.279	27.5815	0.00518566	0.0353694	0.00237715	4		SYT6 (-52686), TRIM33 (+304623)	SYT6 (-52686)
chr1	114749126	114749127		29.5368	33.028	0.000257645	0.0046044	0.00237715	4		SYT6 (-52655), TRIM33 (+304654)	SYT6 (-52655)
chr9	133399635	133399636		-9.08216	-26.4957	0.000370889	0.00591092	0.00239229	5		FUBP3 (-55357), ASS1 (+79287)	FUBP3 (-55357)
chr1	27424971	27424972		-6.32837	-17.5439	0.00919411	0.0518619	0.00240351	7		SLC9A1 (+56429), TRNP1 (+104774)	SLC9A1 (+56429)
chr8	47315476	47315477		6.3543	17.6556	0.000100509	0.00240895	0.00240894	4		SPIDR (-857690)	SPIDR (-857690)
chr5	13939710	13939711		-14.1994	-46.1538	0.00371843	0.0282892	0.00240946	5		DNAH5 (+4941)	DNAH5 (+4941)
chr14	77070335	77070336		8.50516	28.6667	0.00168179	0.0165566	0.00241616	6		VASH1 (-158196), ESRRB (+196455)	VASH1 (-158196)
chr9	136261281	136261282		-10.5263	-16.2281	0.000101854	0.00243114	0.00243114	4		C9orf96 (+18044), REXO4 (+21882)	C9orf96 (+18044)
chr22	18479381	18479382		22.4586	27.4086	0.000102265	0.0024379	0.0024379	6		BID (-222600), MICAL3 (+27943)	MICAL3 (+27943)
chr8	143407666	143407667		9.44484	20.4012	0.0582333	0.174498	0.00246581	5		TSNARE1 (+76876)	TSNARE1 (+76876)
chr8	143407640	143407641		9.96088	24.4131	0.000525749	0.00750446	0.00246581	5		TSNARE1 (+76902)	TSNARE1 (+76902)
chr8	143407652	143407653		15.4908	30.2603	0.000313725	0.00527039	0.00246581	5		TSNARE1 (+76890)	TSNARE1 (+76890)
chr15	90734948	90734949		9.89211	18.9593	0.0018963	0.0179586	0.00253613	8		IDH2 (-89213), SEMA4B (-9602)	SEMA4B (-9602)
chr18	13623440	13623441		12.9788	24.2949	0.00129198	0.0138454	0.0025862	6		FAM210A (+103118), LDLRAD4 (+404655)	FAM210A (+103118)
chr18	13623407	13623408		15.9197	27.4199	0.0014689	0.0151052	0.0025862	6		FAM210A (+103151), LDLRAD4 (+404622)	FAM210A (+103151)
chr5	176212706	176212707		-32.5249	-43.9583	0.00120823	0.0132294	0.00258772	4		UNC5A (-24771), TSPAN17 (+138319)	UNC5A (-24771)
chr2	241386946	241386947		7.66582	15	0.0127623	0.0644951	0.00260163	5		GPC1 (+11859), ANKMY1 (+110433)	GPC1 (+11859)
chr2	239780521	239780522		-6.66952	-15.8165	0.00129674	0.01388	0.00263378	4		TWIST2 (+23849), HDAC4 (+542121)	TWIST2 (+23849)
chr2	239780528	239780529		8.4077	21.8531	0.0126673	0.0641762	0.00263378	4		TWIST2 (+23856), HDAC4 (+542114)	TWIST2 (+23856)
chr19	1397873	1397874		-5.84722	-16.9118	0.00210695	0.0192851	0.00263763	5		GAMT (+3695), NDUFS7 (+14244)	GAMT (+3695)
chr4	24919055	24919056		11.2742	16.5775	0.0026475	0.022502	0.00266713	9		LGI2 (+113445), SOD3 (+121971)	LGI2 (+113445)
chr1	85515700	85515701		-9.77564	-22.2222	0.000332267	0.00548197	0.00266855	5		MCOLN3 (-1572), SYDE2 (+151028)	MCOLN3 (-1572)
chr1	85515712	85515713		-13.7839	-17.5294	0.00514975	0.035205	0.00266855	6		MCOLN3 (-1584), SYDE2 (+151016)	MCOLN3 (-1584)
chr11	75139268	75139269		-18.819	-22.9202	0.000117087	0.00267642	0.00267642	7		RPS3 (+28695), GDPD5 (+97679)	RPS3 (+28695)
chr5	174990473	174990474		14.4437	33.6806	0.00251569	0.0217396	0.00270612	7		HRH2 (-94559), SFXN1 (+85076)	SFXN1 (+85076)
chr20	62352123	62352124		-17.3546	-25.2262	0.00011917	0.00270915	0.00270915	6		LIME1 (-15871), ZGPAT (+12682)	ZGPAT (+12682)
chr2	223837082	223837083		15.0861	25.2963	0.000548327	0.00772318	0.00271228	4		KCNE4 (-79779), ACSL3 (+111431)	KCNE4 (-79779)
chr1	33765621	33765622		10	21.3636	0.00013565	0.00296208	0.00275773	4		A3GALT2 (+21077), ZNF362 (+43448)	A3GALT2 (+21077)
chr17	11490069	11490070		7.42361	16.3158	0.000330394	0.00546078	0.00277145	7		DNAH9 (-11678), SHISA6 (+345490)	DNAH9 (-11678)
chr2	177049198	177049199		-13.6312	-17.5926	0.000123663	0.00277915	0.00277915	5		HOXD1 (-4108), HOXD4 (+33249)	HOXD1 (-4108)
chr9	130313362	130313363		7.0499	15.3468	0.0104682	0.056541	0.0027853	6		FAM129B (+18004), LRSAM1 (+99571)	FAM129B (+18004)
chr9	130313284	130313285		17.9189	17.9175	0.000248297	0.00448906	0.0027853	7		FAM129B (+18082), LRSAM1 (+99493)	FAM129B (+18082)
chr10	124028069	124028070		16.68	28.8352	4.56077e-06	0.000280993	0.00280505	6		PLEKHA1 (-106142), TACC2 (+279361)	PLEKHA1 (-106142)
chr9	138665733	138665734		9.49972	17.5439	6.26663e-05	0.00173822	0.00281192	5		KCNT1 (+71696), CAMSAP1 (+133336)	KCNT1 (+71696)
chr9	138665764	138665765		12.823	22.2222	0.0177049	0.0800992	0.00281192	5		KCNT1 (+71727), CAMSAP1 (+133305)	KCNT1 (+71727)
chr10	125251487	125251488		16.0112	25.9394	5.14637e-06	0.000305743	0.00281376	6		GPR26 (-174383), BUB3 (+337695)	GPR26 (-174383)
chr5	501342	501343		11.3703	20.4545	0.0024352	0.0212674	0.00281556	4		SLC9A3 (+23104), EXOC3 (+58070)	SLC9A3 (+23104)
chr1	146964912	146964913		10.7064	15.1147	0.000437589	0.00661938	0.00286122	5		BCL9 (-48269), CHD1L (+250579)	BCL9 (-48269)
chr5	6552802	6552803		15.2347	20.0072	0.000129898	0.00287497	0.00287497	8		NSUN2 (+80601), UBE2QL1 (+104067)	NSUN2 (+80601)
chr9	138876532	138876533		13.3467	16.1172	0.0213073	0.0905056	0.00287813	6		UBAC1 (-23307), NACC2 (+65893)	UBAC1 (-23307)
chr9	138876515	138876516		21.6491	39.2458	0.000190487	0.00374172	0.00287813	6		UBAC1 (-23290), NACC2 (+65910)	UBAC1 (-23290)
chr6	158097059	158097060		10.6915	19.8783	0.000182411	0.0036319	0.00289573	11		SNX9 (-147236), ZDHHC14 (+294895)	SNX9 (-147236)
chr19	38039535	38039536		-7.7627	-19.7472	0.0046543	0.0328952	0.00292504	12		ZNF540 (-2772), ZNF793 (+25229)	ZNF540 (-2772)
chr14	100240216	100240217		22.1371	26.9369	0.000317052	0.00530865	0.0029287	6		EML1 (-19463), CYP46A1 (+89566)	EML1 (-19463)
chr20	50252827	50252828		12.1256	18.9215	0.000546942	0.00770985	0.00292896	8		NFATC2 (-93570), ATP9A (+132345)	NFATC2 (-93570)
chr19	13841594	13841595		11.609	23.3333	0.000149442	0.00316634	0.00298504	4		CACNA1A (-224557), CCDC130 (-979)	CCDC130 (-979)
chr14	95011567	95011568		21.1639	23.4848	0.000137283	0.0029866	0.0029866	5		SERPINA12 (-27387), SERPINA4 (-15860)	SERPINA4 (-15860)
chr9	92859118	92859119		8.65581	20.3846	0.000677811	0.00892578	0.00300885	6		DIRAS2 (+546267), GADD45G (+639191)	DIRAS2 (+546267)
chr19	56215103	56215104		7.74093	18.3333	0.236145	0.424372	0.00301606	5		EPN1 (+27113), NLRP9 (+34664)	EPN1 (+27113)
chr7	1679164	1679165		8.1397	15.4863	0.00153721	0.015578	0.0030608	6		TMEM184A (-83099), ELFN1 (-48590)	ELFN1 (-48590)
chr17	75451420	75451421		-23.8444	-27.4476	0.000580637	0.00803117	0.00306534	4		TNRC6C (-549716), SEPT9 (+173929)	SEPT9 (+173929)
chr17	75451423	75451424		-15.7472	-20.5667	0.00413885	0.0304017	0.00306534	4		TNRC6C (-549713), SEPT9 (+173932)	SEPT9 (+173932)
chr5	134735913	134735914		-7.94596	-18.5185	0.0332453	0.121189	0.00309331	5		H2AFY (-602), C5orf20 (+47124)	H2AFY (-602)
chr16	86417177	86417178		24.36	36.4035	6.74689e-05	0.00182927	0.00309714	4		FOXF1 (-126955), IRF8 (+484769)	FOXF1 (-126955)
chr2	239907898	239907899		9.03087	20.2381	0.00332274	0.026226	0.00310863	9		TWIST2 (+151226), HDAC4 (+414744)	TWIST2 (+151226)
chr16	77614233	77614234		-13.9507	-18.0672	0.028337	0.109155	0.00311576	5		ADAMTS18 (-145223), NUDT7 (-142177)	NUDT7 (-142177)
chr16	77614250	77614251		12.0232	17.5804	0.0115117	0.0602273	0.00311576	4		ADAMTS18 (-145240), NUDT7 (-142160)	NUDT7 (-142160)
chr10	65733284	65733285		-8.31867	-22.0238	0.00036862	0.00588613	0.00312154	6		REEP3 (+452162)	REEP3 (+452162)
chr10	4004459	4004460		7.27279	21.5686	0.000146718	0.00312649	0.00312649	5		AKR1E2 (-863986), KLF6 (-176993)	KLF6 (-176993)
chr3	57921381	57921382		-7.82606	-15.4412	0.000151684	0.00319897	0.00319897	4		FLNB (-72745), SLMAP (+179425)	FLNB (-72745)
chr10	1796773	1796774		8.54038	22.8571	2.14825e-05	0.000827531	0.00321089	7		ADARB2 (-17104)	ADARB2 (-17104)
chr10	1796769	1796770		18.2751	24.4444	0.0732823	0.202388	0.00321089	7		ADARB2 (-17100)	ADARB2 (-17100)
chr1	71172259	71172260		10.555	15.0317	0.000622713	0.00842407	0.00321684	12		CTH (+295305), PTGER3 (+341211)	CTH (+295305)
chr11	67235524	67235525		5.15663	21.2045	0.00323631	0.0257646	0.00322354	4		TMEM134 (+1180), CABP4 (+12707)	TMEM134 (+1180)
chr6	159124405	159124406		-6.25022	-24.3207	2.23254e-05	0.000849958	0.00323955	4		SYTL3 (+42055), EZR (+116038)	SYTL3 (+42055)
chr5	168175201	168175202		-8.06488	-22	0.000156017	0.0032616	0.0032616	5		PANK3 (-168597), SLIT3 (+552931)	PANK3 (-168597)
chr12	663017	663018		11.4213	25.8592	7.24762e-06	0.000388311	0.00327922	12		B4GALNT3 (+93488), NINJ2 (+109927)	B4GALNT3 (+93488)
chr22	33652948	33652949		6.41076	18.5294	8.48962e-07	8.64876e-05	0.00329011	7		SYN3 (-198591), LARGE (+663460)	SYN3 (-198591)
chr17	45821738	45821739		17.8002	15.9954	3.55759e-05	0.00117448	0.00329414	12		TBX21 (+11129), OSBPL7 (+77397)	TBX21 (+11129)
chr17	45821715	45821716		7.24556	17.4618	6.43776e-06	0.000357489	0.00329414	12		TBX21 (+11106), OSBPL7 (+77420)	TBX21 (+11106)
chr9	136287188	136287189		-12.1006	-16.2165	0.00264346	0.0224789	0.00333786	10		CACFD1 (-37923), ADAMTS13 (+69)	ADAMTS13 (+69)
chr17	42430994	42430995		6.77289	16.2021	0.0116271	0.0606277	0.00333793	5		GRN (+8347), FAM171A2 (+10248)	GRN (+8347)
chr1	44467984	44467985		8.87612	21.1438	0.000162729	0.00335754	0.00335754	12		SLC6A9 (+15012), B4GALT2 (+22326)	SLC6A9 (+15012)
chr16	83657590	83657591		10.4029	15.2303	2.84456e-05	0.00100568	0.00336362	12		HSBP1 (-183857), CDH13 (+997021)	HSBP1 (-183857)
chr5	172051984	172051985		7.55614	16.8307	0.00483946	0.0337678	0.00339598	10		SH3PXD2B (-170458), NEURL1B (-16284)	NEURL1B (-16284)
chr14	94360095	94360096		-10.5726	-22.7854	0.0534559	0.165092	0.00342449	4		PRIMA1 (-105269), ASB2 (+83041)	ASB2 (+83041)
chr15	96012349	96012350		7.65246	17.833	0.00011916	0.002709	0.00342714	10		NR2F2 (-861596)	NR2F2 (-861596)
chr5	173850761	173850762		-12.2874	-28.75	0.000170473	0.00346668	0.00346668	4		MSX2 (-300774), ENSG00000170091 (+378155)	MSX2 (-300774)
chr21	45552632	45552633		-42.8572	-75	4.49457e-08	1.08813e-05	0.00349661	5		C21orf33 (-854), PWP2 (+25462)	C21orf33 (-854)
chr10	130621576	130621577		-9.91139	-16.6616	0.000173911	0.00351463	0.00351463	8		MKI67 (-696928), MGMT (-643871)	MGMT (-643871)
chr10	15002734	15002735		-10.6676	-23.2068	0.0341344	0.123298	0.00353208	6		OLAH (-83227), MEIG1 (+1297)	MEIG1 (+1297)
chr10	15002707	15002708		-15.7889	-20.6073	0.00461286	0.0326983	0.00353208	6		OLAH (-83254), MEIG1 (+1270)	MEIG1 (+1270)
chr10	15002740	15002741		-17.7482	-19.629	0.000422654	0.00646396	0.00353208	6		OLAH (-83221), MEIG1 (+1303)	MEIG1 (+1303)
chr10	15002710	15002711		-12.7443	-15.9098	0.0035863	0.0276089	0.00353208	6		OLAH (-83251), MEIG1 (+1273)	MEIG1 (+1273)
chr20	61991099	61991100		14.6198	21.0172	0.0300465	0.113426	0.00355651	4		CHRNA4 (+1639), COL20A1 (+66562)	CHRNA4 (+1639)
chr12	129200194	129200195		23.9855	29.4643	0.000449084	0.00673785	0.0035571	5		SLC15A4 (+108333), TMEM132C (+448247)	SLC15A4 (+108333)
chr22	25566730	25566731		12.0936	15.465	2.2376e-05	0.000851296	0.00359821	8		TMEM211 (-224069), CRYBB3 (-29086)	CRYBB3 (-29086)
chr2	100937405	100937406		-12.2477	-21.0526	0.000436487	0.00660797	0.00361218	5		AFF3 (-215361), LONRF2 (+1789)	LONRF2 (+1789)
chr15	97712369	97712370		24.7318	23.8519	0.000181526	0.00361977	0.00361977	5		ARRDC4 (-791558), NR2F2 (+838424)	ARRDC4 (-791558)
chr1	37246822	37246823		8.38409	21.6607	0.00368815	0.028134	0.00363592	4		CSF3R (-297944), GRIK3 (+252903)	GRIK3 (+252903)
chr1	37246820	37246821		12.8927	28.7701	0.00674181	0.0421631	0.00363592	4		CSF3R (-297942), GRIK3 (+252905)	GRIK3 (+252905)
chr1	37246854	37246855		25.562	33.5651	0.00324074	0.0257884	0.00363592	4		CSF3R (-297976), GRIK3 (+252871)	GRIK3 (+252871)
chr15	24184150	24184151		-17.9008	-26.6667	0.000185174	0.00366964	0.00366964	5		NPAP1 (-736390), NDN (-251701)	NDN (-251701)
chr19	15409288	15409289		5.16485	20	0.000185458	0.00367351	0.00367351	5		BRD4 (-18027), AKAP8 (+81314)	BRD4 (-18027)
chr2	122046495	122046496		-9.55048	-20.5556	0.000186821	0.00369206	0.00369206	4		TFCP2L1 (-3713), CLASP1 (+360556)	TFCP2L1 (-3713)
chr16	85383890	85383891		-14.5162	-18.7901	0.00177541	0.0171753	0.00369699	10		GSE1 (-262931), KIAA0513 (+287073)	GSE1 (-262931)
chr8	133394588	133394589		6.61263	17.1429	0.000188644	0.00371679	0.00371679	6		HHLA1 (-271183), KCNQ3 (+98611)	KCNQ3 (+98611)
chr10	131821325	131821326		17.0641	21.4263	0.00393969	0.0294105	0.00371901	4		GLRX3 (-113337), EBF3 (-59221)	EBF3 (-59221)
chr2	201752830	201752831		-6.2622	-20.8021	0.00569735	0.0376716	0.00372782	4		CLK1 (-23547), PPIL3 (+1161)	PPIL3 (+1161)
chr2	201752681	201752682		12.9446	16.5385	0.00462058	0.0327351	0.00372782	7		CLK1 (-23398), PPIL3 (+1310)	PPIL3 (+1310)
chr2	201752651	201752652		7.99592	19.4231	0.0268013	0.105238	0.00372782	7		CLK1 (-23368), PPIL3 (+1340)	PPIL3 (+1340)
chr4	185137047	185137048		6.64795	15.1442	0.00245245	0.021369	0.00379043	5		ENPP6 (+2066), STOX2 (+310539)	ENPP6 (+2066)
chr13	74125682	74125683		13.0615	19.166	0.000195852	0.00381386	0.00381386	6		KLF12 (+443503), KLF5 (+492753)	KLF12 (+443503)
chr5	166096577	166096578		-27.2368	-36.7063	0.000198042	0.00384313	0.00384313	4		TENM2 (-615226)	TENM2 (-615226)
chr3	135559470	135559471		-20.344	-18.2644	0.000200199	0.00387185	0.00387185	6		PPP2R3A (-125044)	PPP2R3A (-125044)
chr19	41096695	41096696		7.14308	22.7273	9.1157e-05	0.00225194	0.00397642	4		LTBP4 (-6445), SHKBP1 (+13939)	LTBP4 (-6445)
chr3	52414419	52414420		7.71348	18.2143	0.000214995	0.00406631	0.00406631	6		BAP1 (+29946), DNAH1 (+64085)	BAP1 (+29946)
chr20	59665860	59665861		-12.9195	-18.7064	0.00142031	0.0147644	0.00417112	10		CDH4 (-161621)	CDH4 (-161621)
chr5	566098	566099		-20.2804	-20.8333	0.092925	0.235692	0.00419991	4		CEP72 (-46288), SLC9A3 (-41652)	SLC9A3 (-41652)
chr5	566011	566012		5.92604	15.3846	0.001389	0.0145428	0.00419991	9		CEP72 (-46375), SLC9A3 (-41565)	SLC9A3 (-41565)
chr5	566033	566034		17.7423	23.6364	0.000132149	0.0029092	0.00419991	9		CEP72 (-46353), SLC9A3 (-41587)	SLC9A3 (-41587)
chr19	58550837	58550838		-11.7281	-17.9286	0.000228462	0.00423962	0.00423962	6		ZNF135 (-19769), ZSCAN1 (+5404)	ZSCAN1 (+5404)
chr1	17906180	17906181		-19.0851	-18.114	0.000231074	0.00427285	0.00427285	8		ACTL8 (-175627), ARHGEF10L (+39851)	ARHGEF10L (+39851)
chr12	740614	740615		12.5808	15.0859	0.00929083	0.0522246	0.00427926	4		NINJ2 (+32330), B4GALNT3 (+171085)	NINJ2 (+32330)
chr12	740589	740590		12.0239	19.6655	0.0142422	0.0693606	0.00427926	4		NINJ2 (+32355), B4GALNT3 (+171060)	NINJ2 (+32355)
chr12	740621	740622		12.5546	23.0108	0.00514714	0.035193	0.00427926	4		NINJ2 (+32323), B4GALNT3 (+171092)	NINJ2 (+32323)
chr18	27300056	27300057		-6.45804	-17.2187	0.000233444	0.0043029	0.0043029	6		NONE	NONE
chr19	18507796	18507797		10.1607	18.1818	0.00165622	0.0163856	0.00440725	5		LRRC25 (+630), GDF15 (+14817)	LRRC25 (+630)
chr11	46250855	46250856		11.3096	22.0823	0.066352	0.189843	0.0044293	6		PHF21A (-108295), CREB3L1 (-48356)	CREB3L1 (-48356)
chr11	46250849	46250850		12.4788	22.8355	0.00981465	0.0541671	0.0044293	6		PHF21A (-108289), CREB3L1 (-48362)	CREB3L1 (-48362)
chr18	72250272	72250273		15.4299	17.6718	0.00133864	0.0141829	0.00446459	4		ZNF407 (-92703), CNDP1 (+48598)	CNDP1 (+48598)
chr18	72250284	72250285		15.8951	18.1973	0.0038881	0.029151	0.00446459	4		ZNF407 (-92691), CNDP1 (+48610)	CNDP1 (+48610)
chr16	89690057	89690058		10.4534	15.0474	0.00153486	0.0155619	0.00448407	10		SPATA33 (-34152), DPEP1 (+3058)	DPEP1 (+3058)
chr16	89690046	89690047		11.7321	15.7362	0.000463225	0.00688225	0.00448407	10		SPATA33 (-34163), DPEP1 (+3047)	DPEP1 (+3047)
chr3	50203616	50203617		-7.69205	-19.0476	1.70964e-05	0.00070605	0.00448662	4		GNAT1 (-25428), SEMA3F (+11055)	SEMA3F (+11055)
chr3	50203620	50203621		-7.6922	-15.4762	0.0004274	0.00651354	0.00448662	4		GNAT1 (-25424), SEMA3F (+11059)	SEMA3F (+11059)
chr14	75637665	75637666		13.5609	18.2349	0.000248586	0.00449265	0.00449265	6		NEK9 (-43883), TMED10 (+5668)	TMED10 (+5668)
chr16	77614293	77614294		18.43	37.8485	0.000506998	0.0073205	0.00449299	4		ADAMTS18 (-145283), NUDT7 (-142117)	NUDT7 (-142117)
chr21	33171405	33171406		6.14288	16.4021	0.000249332	0.0045019	0.0045019	8		HUNK (-74222), SCAF4 (-67018)	SCAF4 (-67018)
chr18	46451450	46451451		-8.30596	-16.6667	1.77189e-05	0.000723832	0.0045075	10		SMAD7 (+25630), CTIF (+385922)	SMAD7 (+25630)
chr1	51970457	51970458		11.2174	15.9736	0.000250639	0.00451809	0.00451809	10		TTC39A (-159670), EPS15 (+14542)	EPS15 (+14542)
chr2	121106653	121106654		10.4135	17.7144	8.99872e-07	9.01e-05	0.00452989	12		GLI2 (-443331), INHBB (+2935)	INHBB (+2935)
chr16	69597229	69597230		-8.8164	-19.2647	0.000252297	0.00453858	0.00453858	4		NFAT5 (-1767), CYB5B (+138732)	NFAT5 (-1767)
chr8	111320746	111320747		10.3608	17.1429	0.000253321	0.00455122	0.00455122	9		KCNV1 (-332671)	KCNV1 (-332671)
chr19	38856786	38856787		-9.52388	-22.2222	4.54231e-07	5.57092e-05	0.00456585	5		PSMD8 (-8389), CATSPERG (+30372)	PSMD8 (-8389)
chr16	1758062	1758063		-18.4308	-18.9033	0.000183037	0.00364047	0.00457909	6		MAPK8IP3 (+1879), NME3 (+63668)	MAPK8IP3 (+1879)
chr6	150347337	150347338		20.5203	25.5172	0.00305872	0.0248033	0.00460579	5		RAET1L (-731), ULBP3 (+42893)	RAET1L (-731)
chr6	150347334	150347335		15.326	32.326	0.00184349	0.0176186	0.00460579	8		RAET1L (-728), ULBP3 (+42896)	RAET1L (-728)
chr5	13536650	13536651		27.1334	23.8235	0.000227537	0.00422782	0.00464457	5		DNAH5 (+408001)	DNAH5 (+408001)
chr7	117667488	117667489		6.22167	15.2381	0.000261899	0.00465645	0.00465645	10		NAA38 (-156597), CTTNBP2 (-153928)	CTTNBP2 (-153928)
chr20	55580947	55580948		13.6861	15.9509	0.000265018	0.00469443	0.00469443	8		BMP7 (+260736), TFAP2C (+376590)	BMP7 (+260736)
chr6	88718409	88718410		-9.56982	-16.1905	0.00200497	0.0186487	0.00469969	5		AKIRIN2 (-306483), SPACA1 (-39097)	SPACA1 (-39097)
chr5	135355277	135355278		-17.25	-37.1111	0.0035655	0.027501	0.00477363	5		LECT2 (-64555), TGFBI (-9306)	TGFBI (-9306)
chr5	135355229	135355230		-9.84676	-15.3846	0.000800958	0.0100017	0.00477363	5		LECT2 (-64507), TGFBI (-9354)	TGFBI (-9354)
chr19	30026760	30026761		11.5798	16.6667	0.000271671	0.00477499	0.00477499	4		POP4 (-68163), VSTM2B (+9355)	VSTM2B (+9355)
chr1	204113193	204113194		-20.6988	-19.5384	0.022043	0.0925512	0.00478961	4		ETNK2 (+7937), SOX13 (+70462)	ETNK2 (+7937)
chr3	33443550	33443551		11.2635	17.218	0.00027516	0.00481698	0.00481698	7		UBP1 (+38319), FBXL2 (+124637)	UBP1 (+38319)
chr4	7416858	7416859		8.12257	15.1163	0.0344755	0.124102	0.0048383	11		PSAPL1 (+19841), SORCS2 (+222594)	PSAPL1 (+19841)
chr1	4830043	4830044		6.94125	22.957	0.00487347	0.0339268	0.00487328	8		AJAP1 (+114939)	AJAP1 (+114939)
chr9	137152426	137152427		9.03992	20	0.000283365	0.00491507	0.00491507	5		RXRA (-65999), WDR5 (+151217)	RXRA (-65999)
chr19	2676820	2676821		12.2635	17.3775	0.00544805	0.0365592	0.00496812	4		GNG7 (+25886), GADD45B (+200696)	GNG7 (+25886)
chr19	2676965	2676966		20.6291	28.1402	0.000516552	0.0074145	0.00496812	4		GNG7 (+25741), GADD45B (+200841)	GNG7 (+25741)
chr19	2676824	2676825		18.2754	30.5025	0.00062589	0.00845338	0.00496812	4		GNG7 (+25882), GADD45B (+200700)	GNG7 (+25882)
chr2	239983496	239983497		12.3432	19.0476	0.000366375	0.00586155	0.00497781	5		TWIST2 (+226824), HDAC4 (+339146)	TWIST2 (+226824)
chr2	239983475	239983476		32.5811	38.0952	0.000616741	0.00836884	0.00497781	5		TWIST2 (+226803), HDAC4 (+339167)	TWIST2 (+226803)
chr2	10573269	10573270		8.21055	16.6667	0.00306936	0.0248614	0.00498911	11		ODC1 (+15360), HPCAL1 (+129444)	ODC1 (+15360)
chr2	10573240	10573241		8.08679	21.4756	0.00149723	0.0153021	0.00498911	11		ODC1 (+15389), HPCAL1 (+129415)	ODC1 (+15389)
chr12	48462859	48462860		15.001	23.3974	0.000750612	0.00956884	0.00499451	7		COL2A1 (-64591), SENP1 (+36759)	SENP1 (+36759)
chr2	1817841	1817842		5.6571	24.9123	0.000292371	0.00502169	0.00502169	11		PXDN (-69564), MYT1L (+517046)	PXDN (-69564)
chr1	218062872	218062873		15.5586	32.4239	0.000294095	0.00504198	0.00504198	4		RRP15 (-395756), SPATA17 (+258207)	SPATA17 (+258207)
chr8	144962238	144962239		8.0591	16.3233	0.000294522	0.005047	0.005047	4		EPPK1 (-9607), PLEC (+62805)	EPPK1 (-9607)
chr6	158521085	158521086		14.8454	20.2797	0.0160175	0.0749689	0.00505579	5		SERAC1 (+68216), SYNJ2 (+118167)	SERAC1 (+68216)
chr6	158521036	158521037		21.6155	24.5437	0.000286623	0.00495376	0.00505579	6		SERAC1 (+68265), SYNJ2 (+118118)	SERAC1 (+68265)
chr1	9749990	9749991		14.3102	17.0142	0.00174565	0.0169799	0.0050639	8		PIK3CD (+38188), CLSTN1 (+134593)	PIK3CD (+38188)
chr1	9749988	9749989		12.1669	19.7778	0.00818763	0.0480047	0.0050639	8		PIK3CD (+38186), CLSTN1 (+134595)	PIK3CD (+38186)
chr1	9749993	9749994		18.0422	26.3835	0.000556557	0.00780218	0.0050639	8		PIK3CD (+38191), CLSTN1 (+134590)	PIK3CD (+38191)
chr1	9749986	9749987		20.3238	31.1111	0.000498081	0.00723225	0.0050639	8		PIK3CD (+38184), CLSTN1 (+134597)	PIK3CD (+38184)
chr2	228670507	228670508		9.75162	25.4762	0.000813295	0.0101064	0.00507429	4		SLC19A3 (-87780), CCL20 (-8062)	CCL20 (-8062)
chr2	228670516	228670517		7.86033	27.5	0.0111178	0.0588501	0.00507429	4		SLC19A3 (-87789), CCL20 (-8053)	CCL20 (-8053)
chr2	228670492	228670493		13.6994	34.4444	0.0109939	0.0584134	0.00507429	4		SLC19A3 (-87765), CCL20 (-8077)	CCL20 (-8077)
chr11	60763253	60763254		12.2752	23.0427	0.000298612	0.00509496	0.00509496	10		CD5 (-106613), CD6 (+24102)	CD6 (+24102)
chr7	149484984	149484985		20.6704	31.4286	0.00434693	0.0314203	0.00521141	7		ZNF862 (-50471), ZNF467 (-14417)	ZNF467 (-14417)
chr9	126128046	126128047		-20.5858	-15.1613	0.000683064	0.00897291	0.00523092	7		CRB2 (+9508), DENND1A (+564339)	CRB2 (+9508)
chr1	53834032	53834033		17.7127	25	0.000547185	0.00771219	0.00524956	5		DMRTB1 (-91039), LRP8 (-40347)	LRP8 (-40347)
chr2	100937434	100937435		-8.92643	-24.7059	0.00107454	0.012216	0.00527139	5		AFF3 (-215390), LONRF2 (+1760)	LONRF2 (+1760)
chr21	43315531	43315532		14.3157	15.7143	0.00461672	0.0327167	0.00529764	7		PRDM15 (-15941), C2CD2 (+58467)	PRDM15 (-15941)
chr21	43315517	43315518		11.6021	18.963	0.0267382	0.105075	0.00529764	7		PRDM15 (-15927), C2CD2 (+58481)	PRDM15 (-15927)
chr19	36451021	36451022		-18.1961	-26.6667	0.0015147	0.015423	0.00531022	7		SDHAF1 (-35068), LRFN3 (+24570)	LRFN3 (+24570)
chr19	36450996	36450997		-15.2513	-25.2717	0.00156413	0.0157625	0.00531022	7		SDHAF1 (-35093), LRFN3 (+24545)	LRFN3 (+24545)
chr12	114830894	114830895		9.72409	26.8873	9.38251e-06	0.000464924	0.00535089	8		RBM19 (-426784), TBX5 (+15352)	TBX5 (+15352)
chr10	95360488	95360489		11.8419	15.2451	1.85161e-05	0.000746324	0.0053891	12		RBP4 (+931), FFAR4 (+34067)	RBP4 (+931)
chr10	95360478	95360479		12.7507	15.8941	0.000235134	0.00432427	0.0053891	12		RBP4 (+941), FFAR4 (+34057)	RBP4 (+941)
chr2	241386748	241386749		11.3725	15.8385	6.76494e-05	0.00183266	0.00538978	8		GPC1 (+11661), ANKMY1 (+110631)	GPC1 (+11661)
chr5	157030440	157030441		-19.1596	-28.8062	0.00151561	0.0154293	0.00539202	4		ADAM19 (-27658), SOX30 (+48987)	ADAM19 (-27658)
chr5	157030428	157030429		-14.6829	-21.4252	0.00489014	0.0340046	0.00539202	4		ADAM19 (-27646), SOX30 (+48999)	ADAM19 (-27646)
chr10	108323003	108323004		8.47817	18.0529	0.000325232	0.00540215	0.00540215	10		SORCS1 (+601280)	SORCS1 (+601280)
chr11	882850	882851		26.7317	40.9091	0.000326026	0.00541119	0.00541119	4		CHID1 (+22072), TSPAN4 (+38405)	CHID1 (+22072)
chr3	115172568	115172569		16.486	27.381	0.000328756	0.00544221	0.00544221	4		GAP43 (-169788)	GAP43 (-169788)
chr10	73073279	73073280		13.1556	15.6863	0.000334667	0.00550908	0.00550908	7		SLC29A3 (-5735), UNC5B (+100953)	SLC29A3 (-5735)
chr19	46915751	46915752		-27.55	-29.0942	0.00189416	0.0179449	0.00551443	4		CCDC8 (+1089), PPP5C (+65501)	CCDC8 (+1089)
chr19	46915779	46915780		-14.8139	-24.1346	0.0102038	0.055587	0.00551443	4		CCDC8 (+1061), PPP5C (+65529)	CCDC8 (+1061)
chr19	46915775	46915776		-26.2777	-21.557	0.002667	0.0226137	0.00551443	4		CCDC8 (+1065), PPP5C (+65525)	CCDC8 (+1065)
chr19	46915763	46915764		-7.18447	-20.4993	0.066299	0.189746	0.00551443	4		CCDC8 (+1077), PPP5C (+65513)	CCDC8 (+1077)
chr11	56949287	56949288		13.6758	25.3755	0.000338073	0.00554744	0.00554744	6		LRRC55 (+67), APLNR (+55387)	LRRC55 (+67)
chr8	10932788	10932789		7.89656	19.375	1.17685e-05	0.000544443	0.00554903	11		PINX1 (-235403), XKR6 (+126086)	XKR6 (+126086)
chr9	20357207	20357208		11.0876	20.8619	0.000340524	0.00557497	0.00557497	4		SLC24A2 (-570282), MLLT3 (+265334)	MLLT3 (+265334)
chr19	5330789	5330790		5.36239	21.4286	0.000340597	0.00557578	0.00557578	6		PTPRS (+10024), KDM4B (+361658)	PTPRS (+10024)
chr13	38069923	38069924		10.7574	17.7791	0.000341267	0.0055833	0.0055833	10		CSNK1A1L (-390121), POSTN (+103057)	POSTN (+103057)
chr9	124989786	124989787		6.01161	22.2556	0.155148	0.326358	0.00559227	5		NDUFA8 (-67689), LHX6 (+1337)	LHX6 (+1337)
chr3	50290678	50290679		-9.09429	-20	0.000342315	0.00559504	0.00559504	5		LSMEM2 (-25779), GNAI2 (+17295)	GNAI2 (+17295)
chr19	46801914	46801915		27.3928	27.5391	0.00660947	0.0416079	0.00561196	4		PPP5C (-48336), HIF3A (+1612)	HIF3A (+1612)
chr19	46801876	46801877		25.4357	33.0142	0.00116212	0.0128842	0.00561196	4		PPP5C (-48374), HIF3A (+1574)	HIF3A (+1574)
chr1	177819560	177819561		5.05744	23.0769	0.000349576	0.00567609	0.00567609	5		SEC16B (+119489), FAM5B (+678928)	SEC16B (+119489)
chr10	114713231	114713232		10.6865	15.098	0.000349942	0.00568016	0.00568016	4		HABP2 (-599553), TCF7L2 (+3223)	TCF7L2 (+3223)
chr7	144128126	144128127		-11.7969	-20.8333	0.000351582	0.00569838	0.00569838	7		NOBOX (-20807), TPK1 (+405019)	NOBOX (-20807)
chr15	70283070	70283071		-8.32409	-18.6869	0.000448988	0.00673686	0.00574231	5		TLE3 (+107444), RPLP1 (+537948)	TLE3 (+107444)
chr15	70283066	70283067		-8.58685	-17.2619	0.0143309	0.0696465	0.00574231	5		TLE3 (+107448), RPLP1 (+537944)	TLE3 (+107448)
chr1	110632718	110632719		13.4701	23.6369	0.0574692	0.173014	0.00574786	4		UBL4B (-22343), ALX3 (-19397)	ALX3 (-19397)
chr16	86744891	86744892		-23.1283	-27.9221	0.000652018	0.00869263	0.00576935	5		FOXL1 (+132777), FBXO31 (+672471)	FOXL1 (+132777)
chr3	194034054	194034055		-18.378	-30.3571	0.00241475	0.0211466	0.00583386	5		CPN2 (+38002), HES1 (+180121)	CPN2 (+38002)
chr3	194034013	194034014		-25.074	-23.3333	0.000490052	0.00715235	0.00583386	5		CPN2 (+38043), HES1 (+180080)	CPN2 (+38043)
chr3	194034040	194034041		-11.2713	-21.0526	0.0365937	0.129029	0.00583386	5		CPN2 (+38016), HES1 (+180107)	CPN2 (+38016)
chr3	194034049	194034050		-15.4401	-21.0526	0.0643815	0.186187	0.00583386	5		CPN2 (+38007), HES1 (+180116)	CPN2 (+38007)
chr12	132940121	132940122		8.99486	20.4772	0.000364557	0.00584161	0.00584161	12		GALNT9 (-249549), MUC8 (+110604)	MUC8 (+110604)
chr2	2540705	2540706		5.37733	18.75	0.000367027	0.00586869	0.00586869	8		TRAPPC12 (-842751), MYT1L (-205818)	MYT1L (-205818)
chr11	117361596	117361597		15.2543	41.6987	0.000367711	0.00587618	0.00587618	4		CEP164 (+163026), DSCAML1 (+306379)	CEP164 (+163026)
chr16	71387781	71387782		-16.4777	-18.5038	0.0152976	0.0727225	0.00588265	4		FTSJD1 (-64270), CALB2 (-4837)	CALB2 (-4837)
chr2	239147617	239147618		-13.096	-22.2984	0.00324887	0.0258319	0.00589346	12		ILKAP (-35248), HES6 (+1147)	HES6 (+1147)
chr2	239147604	239147605		-10.9306	-16.8574	4.41005e-05	0.001363	0.00589346	12		ILKAP (-35235), HES6 (+1160)	HES6 (+1160)
chr19	12831793	12831794		16.6544	22.2222	0.0133252	0.0663679	0.005905	5		FBXW9 (-24337), TNPO2 (+3016)	TNPO2 (+3016)
chr10	131041072	131041073		8.90505	16.7708	0.0117484	0.061047	0.00592137	6		MGMT (-224375)	MGMT (-224375)
chr6	63362718	63362719		-5.0472	-17.4899	0.00968938	0.0537059	0.00594052	4		FKBP1C (-558632), KHDRBS2 (-366587)	KHDRBS2 (-366587)
chr5	60632535	60632536		16.7394	27.5758	0.00991994	0.0545532	0.00597146	5		C5orf64 (-301100), ZSWIM6 (+4436)	ZSWIM6 (+4436)
chr5	60632505	60632506		25.2398	34.1304	1.3001e-07	2.30597e-05	0.00597146	5		C5orf64 (-301130), ZSWIM6 (+4406)	ZSWIM6 (+4406)
chr7	71700815	71700816		-10.5413	-19.0364	0.000376469	0.00597167	0.00597167	5		CALN1 (+176542)	CALN1 (+176542)
chr9	135607937	135607938		-12.3869	-20.7672	0.00672139	0.0420777	0.00598571	8		DDX31 (-62150), AK8 (+146226)	DDX31 (-62150)
chr4	163594801	163594802		5.78032	23.7533	0.000380275	0.00601295	0.00601295	6		FSTL5 (-509615), NAF1 (+493271)	NAF1 (+493271)
chr4	33809696	33809697		6.34168	16.6045	0.000380835	0.00601901	0.00601901	12		NONE	NONE
chr7	2962958	2962959		10.8084	15	0.000384651	0.00606024	0.00606024	5		GNA12 (-79001), CARD11 (+120620)	GNA12 (-79001)
chr17	7974551	7974552		17.3408	18.75	0.00145704	0.0150224	0.00606811	5		ALOX12B (+16469), ALOX15B (+32217)	ALOX12B (+16469)
chr17	7974540	7974541		11.6608	38.2517	0.00213422	0.0194535	0.00606811	8		ALOX12B (+16480), ALOX15B (+32206)	ALOX12B (+16480)
chr8	139499650	139499651		22.3087	16.7641	0.000387519	0.00609115	0.00609114	5		COL22A1 (+426585)	COL22A1 (+426585)
chr6	91365267	91365268		8.48879	18.6508	0.000388827	0.00610521	0.00610521	10		MAP3K7 (-68504)	MAP3K7 (-68504)
chr12	664475	664476		11.0445	20	0.00978691	0.0540652	0.00615874	9		B4GALNT3 (+94946), NINJ2 (+108469)	B4GALNT3 (+94946)
chr12	664521	664522		21.4957	30.3466	0.000872939	0.0106055	0.00615874	4		B4GALNT3 (+94992), NINJ2 (+108423)	B4GALNT3 (+94992)
chr2	228636967	228636968		10.1381	21.0952	0.000403216	0.00625899	0.00625899	6		SLC19A3 (-54240), CCL20 (-41602)	CCL20 (-41602)
chr2	2721484	2721485		-8.92112	-25	0.00349414	0.0271293	0.00640282	11		TRAPPC12 (-661972), MYT1L (-386597)	MYT1L (-386597)
chr20	59224844	59224845		15.0636	25	0.000145198	0.00310415	0.00643611	9		CDH4 (-602637), CDH26 (+691363)	CDH4 (-602637)
chr9	34759725	34759726		12.2897	20.2334	0.000421533	0.00645222	0.00645222	10		KIAA1045 (-198595), FAM205A (-30262)	FAM205A (-30262)
chr1	17896279	17896280		10.752	17.094	0.00590962	0.0386058	0.0064607	6		ACTL8 (-185528), ARHGEF10L (+29950)	ARHGEF10L (+29950)
chr1	17896289	17896290		8.13105	20.1923	0.00283107	0.0235431	0.0064607	6		ACTL8 (-185518), ARHGEF10L (+29960)	ARHGEF10L (+29960)
chr1	17896291	17896292		15.0302	24.3269	0.000162252	0.00335076	0.0064607	6		ACTL8 (-185516), ARHGEF10L (+29962)	ARHGEF10L (+29962)
chr1	17896281	17896282		13.839	29.3613	0.0209179	0.0894127	0.0064607	6		ACTL8 (-185526), ARHGEF10L (+29952)	ARHGEF10L (+29952)
chr3	79188727	79188728		10.964	18.6275	0.00130313	0.0139264	0.00652954	9		ROBO1 (+628237)	ROBO1 (+628237)
chr16	85786117	85786118		21.4958	26.3305	0.000103029	0.00245045	0.0065324	7		GINS2 (-63513), EMC8 (+47028)	EMC8 (+47028)
chr15	45620185	45620186		36.0018	37.5	0.000430472	0.00654553	0.00654553	4		GATM (+50805), SLC28A2 (+75758)	GATM (+50805)
chr2	105383417	105383418		12.392	18.2927	0.000703064	0.00915128	0.00656727	11		POU3F3 (-88551)	POU3F3 (-88551)
chr2	105383408	105383409		8.04901	19.1244	0.00132342	0.0140732	0.00656727	11		POU3F3 (-88560)	POU3F3 (-88560)
chr2	105383375	105383376		13.4701	26.6667	0.00139301	0.0145713	0.00656727	11		POU3F3 (-88593)	POU3F3 (-88593)
chr19	38039561	38039562		-7.17059	-16.9095	9.34769e-05	0.00229134	0.00663768	12		ZNF540 (-2746), ZNF793 (+25255)	ZNF540 (-2746)
chr1	157249154	157249155		-6.81179	-15.9625	0.00297931	0.0243674	0.00671021	12		ETV3 (-140996), FCRL5 (+273155)	ETV3 (-140996)
chr5	140221305	140221306		19.0245	16.4706	0.00169146	0.016621	0.00679689	5		PCDHA9 (-5742), PCDHA8 (+399)	PCDHA8 (+399)
chr12	740337	740338		16.8976	20.2665	0.00429069	0.0311467	0.00680246	12		NINJ2 (+32607), B4GALNT3 (+170808)	NINJ2 (+32607)
chr12	127915053	127915054		-23.0906	-34.8485	0.00229046	0.0204051	0.00681075	5		TMEM132C (-836894)	TMEM132C (-836894)
chr20	59641253	59641254		-13.6011	-15.8696	0.00024944	0.00450324	0.00681918	6		CDH4 (-186228)	CDH4 (-186228)
chr5	122492442	122492443		13.3499	19.6703	0.00241536	0.0211502	0.00682846	4		PRDM6 (+67627), CEP120 (+266554)	PRDM6 (+67627)
chr11	15865377	15865378		15.8973	19.0909	0.00101849	0.011779	0.00688086	5		SOX6 (+632557), INSC (+731408)	SOX6 (+632557)
chr11	15865374	15865375		14.7058	39.0909	0.0104555	0.0564954	0.00688086	5		SOX6 (+632560), INSC (+731405)	SOX6 (+632560)
chr11	66335471	66335472		14.1895	19.2208	0.00241805	0.0211662	0.00689704	8		ZDHHC24 (-21763), CTSF (+595)	CTSF (+595)
chr20	49972511	49972512		-13.7901	-21.6117	0.00046555	0.00690585	0.00690585	6		KCNG1 (-332846), NFATC2 (+186746)	NFATC2 (+186746)
chr5	178821456	178821457		11.4253	35.5882	0.000465836	0.00690875	0.00690875	4		RUFY1 (-156102), ADAMTS2 (-49026)	ADAMTS2 (-49026)
chr19	51274912	51274913		-13.7552	-27.7124	0.00148765	0.0152357	0.0069242	5		ACPT (-18759), GPR32 (+1192)	GPR32 (+1192)
chr19	35606078	35606079		-22.6663	-19.2308	9.7606e-05	0.00236072	0.00692583	5		FXYD3 (-1087), HPN (+74669)	FXYD3 (-1087)
chr4	41023920	41023921		-16.8591	-21.8379	0.00242222	0.0211908	0.00696838	4		APBB2 (+192628), NSUN7 (+272007)	APBB2 (+192628)
chr4	41023924	41023925		-13.7535	-20.0559	0.0050983	0.0349688	0.00696838	4		APBB2 (+192624), NSUN7 (+272011)	APBB2 (+192624)
chr10	133149072	133149073		-9.22161	-17.3076	0.0283384	0.109158	0.00697226	10		PPP2R2D (-598882)	PPP2R2D (-598882)
chr5	140857270	140857271		5.03407	15.4969	0.398423	0.584562	0.00700595	8		PCDHGC4 (-7470), PCDHGC3 (+1691)	PCDHGC3 (+1691)
chr11	67200831	67200832		16.2001	15.7307	0.00262752	0.0223873	0.00701953	8		PTPRCAP (+4706), RPS6KB2 (+4860)	PTPRCAP (+4706)
chr6	33927016	33927017		-12.4717	-23.0769	7.84803e-06	0.000410483	0.00702363	11		MLN (-155229), GRM4 (+174426)	MLN (-155229)
chr20	43041742	43041743		-9.55307	-18.1818	0.000477401	0.00702558	0.00702558	5		TTPAL (-62785), HNF4A (+11819)	HNF4A (+11819)
chr16	6735493	6735494		-8.72237	-32.3866	1.16664e-06	0.000108122	0.00703311	6		RBFOX1 (-647257)	RBFOX1 (-647257)
chr3	45018691	45018692		5.69503	18.0357	0.0272273	0.106332	0.00704383	8		CLEC3B (-48983), EXOSC7 (+970)	EXOSC7 (+970)
chr3	123180555	123180556		9.39631	23.3929	0.000480841	0.00706016	0.00706016	4		ADCY5 (-11951), PTPLB (+123476)	ADCY5 (-11951)
chr14	101131972	101131973		20.1022	26.8779	0.00048111	0.00706286	0.00706286	4		BEGAIN (-97566), DLK1 (-61191)	DLK1 (-61191)
chr14	20106957	20106958		-8.0351	-32.8159	0.000357171	0.00576028	0.00708712	6		OR4Q3 (-108629), POTEM (-86686)	POTEM (-86686)
chr14	20106943	20106944		-16.4946	-23.7154	0.00609221	0.0394003	0.00708712	7		OR4Q3 (-108643), POTEM (-86672)	POTEM (-86672)
chr14	20106945	20106946		-15.7834	-20	0.00224907	0.0201551	0.00708712	7		OR4Q3 (-108641), POTEM (-86674)	POTEM (-86674)
chr17	79427309	79427310		7.14282	17.4242	0.00049092	0.007161	0.007161	4		ACTG1 (+52497), ENSG00000171282 (+53770)	ACTG1 (+52497)
chr17	48670526	48670527		-8.55207	-15.6593	0.0444013	0.146355	0.00722606	11		ABCC3 (-41691), CACNA1G (+31706)	CACNA1G (+31706)
chr18	29691143	29691144		9.86752	15.4396	0.0238367	0.097439	0.00729426	4		MEP1B (-78843), RNF138 (+19326)	RNF138 (+19326)
chr9	75314687	75314688		18.9628	22.093	0.0143517	0.0697134	0.00729973	5		TMC1 (+177971), ALDH1A1 (+253283)	TMC1 (+177971)
chr20	61507008	61507009		7.86369	18.3333	0.132122	0.294868	0.00733217	5		TCFL5 (-13894), DIDO1 (+62265)	TCFL5 (-13894)
chr20	61507030	61507031		12.2069	23.6364	0.001873	0.017809	0.00733217	5		TCFL5 (-13916), DIDO1 (+62243)	TCFL5 (-13916)
chr11	64903729	64903730		-17.1536	-22.9249	0.000513076	0.00738037	0.00738037	5		SPDYC (-33895), SYVN1 (-1726)	SYVN1 (-1726)
chr21	43315340	43315341		10.7497	17.1429	0.00867705	0.0498996	0.00738809	7		PRDM15 (-15750), C2CD2 (+58658)	PRDM15 (-15750)
chr9	139318308	139318309		12.1592	30.45	0.000514763	0.00739694	0.00746142	6		PMPCA (+13197), INPP5E (+15965)	PMPCA (+13197)
chr4	8621609	8621610		7.09649	15.7127	0.00966442	0.0536138	0.00750901	12		CPZ (+27223), HMX1 (+251933)	CPZ (+27223)
chr6	114144273	114144274		7.72062	21.4286	0.000529503	0.00754103	0.00754103	5		MARCKS (-34267)	MARCKS (-34267)
chr1	2057611	2057612		10.541	15	0.000494168	0.00719336	0.00759391	9		C1orf86 (+68601), PRKCZ (+75703)	C1orf86 (+68601)
chr15	45404083	45404084		7.33608	15.3114	0.000161557	0.00334088	0.00762338	10		DUOX2 (+2275), SORD (+88782)	DUOX2 (+2275)
chr2	128340448	128340449		-9.59276	-18.1818	0.000538195	0.0076254	0.0076254	4		GPR17 (-62990), MYO7B (+47071)	MYO7B (+47071)
chr20	25208128	25208129		20.946	27.9366	5.85979e-05	0.00165937	0.00767196	10		PYGB (-20576), ENTPD6 (+31773)	PYGB (-20576)
chr3	192161811	192161812		-24.9925	-28.2684	0.000544132	0.00768277	0.00768276	6		HRASLS (-797102), FGF12 (-34974)	FGF12 (-34974)
chr14	34308739	34308740		-17.326	-18.6215	0.00778847	0.0464302	0.00771493	4		EGLN3 (+111547), NPAS3 (+900217)	EGLN3 (+111547)
chr1	34701780	34701781		-5.05225	-17.9258	0.00843356	0.0489616	0.00775381	6		GJB5 (-518867), C1orf94 (+58510)	C1orf94 (+58510)
chr9	136181760	136181761		8.33628	21.1111	0.386227	0.573686	0.00776576	4		OBP2B (-97133), SURF6 (+21474)	SURF6 (+21474)
chr9	136181777	136181778		9.45477	23.7896	0.0154702	0.0732644	0.00776576	4		OBP2B (-97150), SURF6 (+21457)	SURF6 (+21457)
chr5	27121204	27121205		7.82663	19.2329	5.5341e-05	0.001595	0.00776791	6		CDH9 (-82512)	CDH9 (-82512)
chr2	16690338	16690339		6.8	18.1818	0.0336005	0.122034	0.00777496	5		FAM49A (+156763), MYCN (+609653)	FAM49A (+156763)
chr22	27634742	27634743		26.6835	26.4286	0.000563204	0.0078657	0.0078657	5		MN1 (+562743), CRYBA4 (+616815)	MN1 (+562743)
chr2	232348051	232348052		7.63954	16.5255	0.00502531	0.0346322	0.00787098	8		NCL (-18747), NMUR1 (+47154)	NCL (-18747)
chr2	232348083	232348084		10.2854	18.3362	0.0265391	0.104561	0.00787098	5		NCL (-18779), NMUR1 (+47122)	NCL (-18779)
chr2	232348094	232348095		6.3645	21.562	0.00403142	0.0298691	0.00787098	5		NCL (-18790), NMUR1 (+47111)	NCL (-18790)
chr2	232348072	232348073		13.6385	30.7272	0.00108377	0.0122873	0.00787098	6		NCL (-18768), NMUR1 (+47133)	NCL (-18768)
chr11	67346776	67346777		11.0237	19.5455	0.00909403	0.0514851	0.00787664	4		CABP2 (-55910), GSTP1 (-4289)	GSTP1 (-4289)
chr11	67346788	67346789		13.7912	23.3923	0.00161203	0.016088	0.00787664	4		CABP2 (-55922), GSTP1 (-4277)	GSTP1 (-4277)
chr10	123086893	123086894		7.10653	20	0.000257212	0.00459909	0.00788126	5		FGFR2 (+271023), WDR11 (+476207)	FGFR2 (+271023)
chr12	13080300	13080301		-16.2772	-29.6336	0.000567531	0.00790693	0.00790693	4		GPRC5D (+23017), GPRC5A (+36585)	GPRC5D (+23017)
chr10	98898070	98898071		12.0935	16.5385	0.00544994	0.0365677	0.00793039	4		SLIT1 (+47606), LCOR (+305334)	SLIT1 (+47606)
chr2	238088691	238088692		-29.5493	-39.8977	0.000570918	0.00793912	0.00793912	4		COPS8 (+94737), COL6A3 (+234326)	COPS8 (+94737)
chr10	133862568	133862569		8.02451	18.4375	0.00216001	0.0196121	0.00798272	4		BNIP3 (-67134), JAKMIP3 (-55606)	JAKMIP3 (-55606)
chr16	1414012	1414013		7.01821	15.5556	0.0170014	0.0779823	0.00806759	4		GNPTG (+12089), UNKL (+50679)	GNPTG (+12089)
chr19	5189322	5189323		7.01139	18.167	0.0226665	0.0942658	0.00806935	12		PTPRS (+151491), KDM4B (+220191)	PTPRS (+151491)
chr19	5189296	5189297		10.1016	24.101	0.000728832	0.00937867	0.00806935	12		PTPRS (+151517), KDM4B (+220165)	PTPRS (+151517)
chr21	47014659	47014660		-6.81732	-16.6667	0.0105587	0.0568656	0.00807085	5		SLC19A1 (-52275), PCBP3 (-48948)	PCBP3 (-48948)
chr20	60052023	60052024		17.9449	18.4162	0.000586067	0.00808238	0.00808238	8		CDH4 (+224542), TAF4 (+588842)	CDH4 (+224542)
chr22	46528588	46528589		-12.709	-19.458	6.00003e-05	0.00168674	0.00808482	10		WNT7B (-155580), PPARA (-17910)	PPARA (-17910)
chr4	37795860	37795861		24.9439	31.5385	0.000586558	0.00808701	0.00808701	7		RELL1 (-107863), PGM2 (-32394)	PGM2 (-32394)
chr1	94148270	94148271		-5.32371	-15.0641	0.00163722	0.016258	0.0081162	4		BCAR3 (+164435), FNBP1L (+234583)	BCAR3 (+164435)
chr12	133115522	133115523		11.7722	16.4593	0.000590855	0.00812741	0.00812741	4		P2RX2 (-79880), MUC8 (-64797)	MUC8 (-64797)
chr19	16557522	16557523		13.7226	24.5192	3.87101e-05	0.00124527	0.00818997	5		EPS15L1 (+25300), KLF2 (+121895)	EPS15L1 (+25300)
chr19	16557568	16557569		13.491	32.7273	0.0918171	0.233891	0.00818997	5		EPS15L1 (+25254), KLF2 (+121941)	EPS15L1 (+25254)
chr17	61547661	61547662		-5.00244	-23.8897	0.000202072	0.00389671	0.00819487	6		CYB561 (-24117), ACE (-6770)	ACE (-6770)
chr12	122444218	122444219		-26.1206	-27.4018	0.000598172	0.008196	0.008196	4		BCL7A (-13109), WDR66 (+88451)	BCL7A (-13109)
chr1	48177260	48177261		13.7518	18.4268	1.02039e-05	0.000492932	0.00825543	12		FOXD2 (+275572), TRABD2B (+285306)	FOXD2 (+275572)
chr16	48467586	48467587		9.58892	23.3601	0.000609725	0.00830373	0.00830373	4		SIAH1 (-67775), N4BP1 (+176533)	SIAH1 (-67775)
chr7	144127621	144127622		8.98725	20.5216	0.00140746	0.0146737	0.00831836	9		NOBOX (-20302), TPK1 (+405524)	NOBOX (-20302)
chr17	56710019	56710020		-11.4555	-24.3243	0.00672911	0.04211	0.00832892	7		SEPT4 (-91841), TEX14 (+59364)	TEX14 (+59364)
chr17	56710056	56710057		-12.0152	-24.3243	0.0189797	0.0838609	0.00832892	5		SEPT4 (-91878), TEX14 (+59327)	TEX14 (+59327)
chr17	56710025	56710026		-13.5924	-19.4444	0.00522897	0.0355672	0.00832892	7		SEPT4 (-91847), TEX14 (+59358)	TEX14 (+59358)
chr17	56710049	56710050		-12.3366	-19.4444	0.0145738	0.0704261	0.00832892	7		SEPT4 (-91871), TEX14 (+59334)	TEX14 (+59334)
chr7	2420953	2420954		18.9539	32.8671	0.00329502	0.0260785	0.0083616	4		CHST12 (-22269), EIF3B (+26453)	CHST12 (-22269)
chr10	2410405	2410406		18.8382	33.1717	0.00192128	0.0181184	0.00837262	6		PFKP (-699306), ADARB2 (-630736)	ADARB2 (-630736)
chr8	125741899	125741900		5.2199	17.0608	0.00243182	0.0212475	0.0083947	4		ZNF572 (-243640), MTSS1 (-1230)	MTSS1 (-1230)
chr19	47508060	47508061		13.0003	22.9487	7.99991e-06	0.000416009	0.00842118	6		NPAS1 (-15016), ARHGAP35 (+86128)	NPAS1 (-15016)
chr5	109851755	109851756		-8.60543	-17.6471	1.71512e-05	0.000707624	0.00851938	7		TMEM232 (+210610), MAN2A1 (+826689)	TMEM232 (+210610)
chr11	120388511	120388512		12.5468	17.4825	0.0223127	0.093295	0.0085243	7		TBCEL (-506318), GRIK4 (+6044)	GRIK4 (+6044)
chr11	120388530	120388531		13.1853	17.5	0.0205676	0.0884233	0.0085243	7		TBCEL (-506299), GRIK4 (+6063)	GRIK4 (+6063)
chr12	27311430	27311431		-19.9213	-36.1607	0.00063697	0.00855523	0.00855523	6		STK38L (-85677), MED21 (+135948)	STK38L (-85677)
chr6	18741974	18741975		18.9339	21.875	0.000638149	0.00856603	0.00856603	10		RNF144B (+354394)	RNF144B (+354394)
chr17	17603828	17603829		-12.252	-17.2619	0.00388373	0.029129	0.00859375	11		RAI1 (+19042), SREBF1 (+136472)	RAI1 (+19042)
chr4	121978658	121978659		19.3722	34.4444	0.000644421	0.00862339	0.00862339	4		PRDM5 (-134655), NDNF (+15014)	NDNF (+15014)
chr16	85455969	85455970		20.4978	22.9167	0.0085259	0.0493184	0.00866136	5		GSE1 (-190852), KIAA0513 (+359152)	GSE1 (-190852)
chr9	6657541	6657542		-10.7891	-23.908	0.000651134	0.00868459	0.00868459	4		KDM4C (-100114), GLDC (-11892)	GLDC (-11892)
chr16	87726550	87726551		17.2242	18.0632	0.000651295	0.00868605	0.00868605	4		KLHDC4 (+73004), JPH3 (+90040)	KLHDC4 (+73004)
chr22	30659674	30659675		-17.6049	-19.3119	0.0196017	0.0856637	0.00873885	4		LIF (-16835), OSM (+3154)	OSM (+3154)
chr4	155795512	155795513		9.0677	16.6667	0.0034271	0.0267778	0.00875023	5		NPY2R (-334268), RBM46 (+93148)	RBM46 (+93148)
chr4	155795547	155795548		6.72483	16.6667	0.00562725	0.0373605	0.00875023	5		NPY2R (-334233), RBM46 (+93183)	RBM46 (+93183)
chr8	143121066	143121067		6.61612	16.129	0.000658898	0.00875511	0.00875511	9		TSNARE1 (+363476), PTP4A3 (+718974)	TSNARE1 (+363476)
chr16	86902817	86902818		-13.3898	-23.5294	0.0201055	0.087109	0.00884228	5		FOXL1 (+290703), FBXO31 (+514545)	FOXL1 (+290703)
chr9	138068368	138068369		11.4853	17.6471	0.000214288	0.00405711	0.00884482	7		PPP1R26 (-303279), OLFM1 (+101003)	OLFM1 (+101003)
chr16	54334938	54334939		-5.27046	-18.0556	0.000144611	0.0030955	0.00885709	5		IRX5 (-629835), IRX3 (-14264)	IRX3 (-14264)
chr18	37307712	37307713		15.0493	17.5	0.00597163	0.0388766	0.00886252	4		NONE	NONE
chr17	18284751	18284752		-10.7989	-25.7143	0.00216342	0.0196331	0.00886353	5		LGALS9C (-95336), SHMT1 (-17951)	SHMT1 (-17951)
chr2	139263134	139263135		11.1671	25.4255	0.00067358	0.00888774	0.00888774	10		SPOPL (+3764), NXPH2 (+274783)	SPOPL (+3764)
chr11	74243279	74243280		-5.9743	-17.9888	0.000674331	0.0088945	0.0088945	6		POLD3 (-60295), LIPT2 (-38502)	LIPT2 (-38502)
chr6	28764904	28764905		7.18841	17.265	0.000678407	0.00893114	0.00893114	10		SCAND3 (-209793), TRIM27 (+126861)	TRIM27 (+126861)
chr1	35212675	35212676		13.5	17.0844	0.00346185	0.0269603	0.00893452	8		GJB5 (-7972), C1orf94 (+569405)	GJB5 (-7972)
chr11	44945006	44945007		10.9764	15.4121	0.004829	0.0337188	0.00895219	12		TP53I11 (+26704), TSPAN18 (+159031)	TP53I11 (+26704)
chr19	15909440	15909441		16.6403	22.3395	0.000688483	0.00902141	0.00902141	4		OR10H5 (+4680), OR10H1 (+9495)	OR10H5 (+4680)
chr22	33870643	33870644		-11.2584	-19.2982	0.00137167	0.0144194	0.00905841	9		SYN3 (-416286), LARGE (+445765)	SYN3 (-416286)
chr12	132842158	132842159		5.17062	18.249	0.000571291	0.00794267	0.00920391	6		GALNT9 (-151586), MUC8 (+208567)	GALNT9 (-151586)
chr10	62450049	62450050		-5.02839	-16.6667	0.00574288	0.037873	0.00922227	5		ANK3 (-300562), CDK1 (-88162)	CDK1 (-88162)
chr20	61305038	61305039		7.55949	15.4836	0.0063292	0.0404194	0.00923073	6		NTSR1 (-35150), SLCO4A1 (+31242)	SLCO4A1 (+31242)
chr20	61305010	61305011		6.88117	17.375	8.34792e-05	0.00211921	0.00923073	6		NTSR1 (-35178), SLCO4A1 (+31214)	SLCO4A1 (+31214)
chr20	61305042	61305043		7.9952	20.1086	0.090816	0.232256	0.00923073	6		NTSR1 (-35146), SLCO4A1 (+31246)	SLCO4A1 (+31246)
chr18	42372548	42372549		6.39484	36.875	0.00103429	0.011903	0.00923213	4		SLC14A2 (-822217), SETBP1 (+111686)	SETBP1 (+111686)
chr12	50497865	50497866		11.0935	30.8472	0.000713021	0.00923946	0.00923946	6		COX14 (-7896), GPD1 (+264)	GPD1 (+264)
chr2	237702180	237702181		34.2368	36.6667	0.000713873	0.00924699	0.00924699	4		COPS8 (-291774), ACKR3 (+223897)	ACKR3 (+223897)
chr6	120749810	120749811		10.9163	24.6528	0.000201237	0.00388564	0.00924823	9		TBC1D32 (+905815)	TBC1D32 (+905815)
chr2	231867749	231867750		9.16642	25.4545	0.000718619	0.00928887	0.00928887	5		PSMD1 (-53828), SPATA3 (+6909)	SPATA3 (+6909)
chr16	59686664	59686665		-12.2042	-34.8089	0.000719096	0.00929307	0.00929307	4		GOT2 (-918404)	GOT2 (-918404)
chr2	119933383	119933384		12.8793	17.2276	0.000720452	0.00930501	0.00930501	8		STEAP3 (-48023), C1QL2 (-16919)	C1QL2 (-16919)
chr7	71540488	71540489		5.35232	15	0.000725138	0.00934624	0.00934624	5		CALN1 (+336869), WBSCR17 (+943334)	CALN1 (+336869)
chr18	77286834	77286835		18.003	22.381	0.000726313	0.00935656	0.00935656	5		CTDP1 (-152966), NFATC1 (+126499)	NFATC1 (+126499)
chr19	11593930	11593931		-10.3669	-18.9159	3.61473e-05	0.00118752	0.00939842	12		ELAVL3 (-2083), ZNF653 (+22807)	ELAVL3 (-2083)
chr19	11593923	11593924		-11.5295	-18.3624	0.000747874	0.00954504	0.00939842	12		ELAVL3 (-2076), ZNF653 (+22814)	ELAVL3 (-2076)
chr13	43598340	43598341		30.7642	31.8544	0.000732906	0.00941439	0.00941439	4		DNAJC15 (+1002), ENOX1 (+762703)	DNAJC15 (+1002)
chr20	46800157	46800158		9.38309	19.4056	0.000733482	0.00941943	0.00941943	4		SULF2 (-384828), PREX1 (+644262)	SULF2 (-384828)
chr12	59135950	59135951		9.26686	15.4167	0.000253725	0.0045562	0.00954512	11		LRIG3 (+178352), XRCC6BP1 (+800591)	LRIG3 (+178352)
chr5	140718977	140718978		-20.9252	-19.1621	0.0173558	0.0790525	0.00956932	4		PCDHGA3 (-4623), PCDHGA2 (+439)	PCDHGA2 (+439)
chr9	135940199	135940200		-12.4049	-23.8095	0.000750942	0.00957171	0.00957171	5		CEL (+2835), RALGDS (+56363)	CEL (+2835)
chr9	136826816	136826817		26.7821	21.25	0.00474488	0.0333235	0.0096096	5		SARDH (-221775), VAV2 (+30615)	VAV2 (+30615)
chr9	136826827	136826828		14.275	33.3333	0.0022107	0.0199221	0.0096096	5		SARDH (-221786), VAV2 (+30604)	VAV2 (+30604)
chr16	1456859	1456860		28.5429	42.7875	0.000755757	0.0096135	0.0096135	4		UNKL (+7832), GNPTG (+54936)	UNKL (+7832)
chr10	132161588	132161589		-11.1005	-20	0.00297954	0.0243686	0.00966508	5		GLRX3 (+226926)	GLRX3 (+226926)
chr13	45442079	45442080		17.5505	24.2593	0.00103594	0.0119159	0.00966952	4		TSC22D1 (-291379), NUFIP1 (+121538)	NUFIP1 (+121538)
chr8	37382630	37382631		9.30191	28.4585	1.71272e-05	0.000706935	0.0096731	5		ZNF703 (-170638), KCNU1 (+740739)	ZNF703 (-170638)
chr8	37382644	37382645		12.6787	34.3186	2.81551e-05	0.000998537	0.0096731	5		ZNF703 (-170624), KCNU1 (+740753)	ZNF703 (-170624)
chr2	198697724	198697725		7.90146	20.775	0.000770695	0.00974261	0.00974261	6		PLCL1 (+28299)	PLCL1 (+28299)
chr6	74024963	74024964		-10.2085	-40.1078	0.000391799	0.00613712	0.00975782	4		KHDC1 (-5026), DPPA5 (+39054)	KHDC1 (-5026)
chr6	74024968	74024969		-11.3511	-16.7919	0.00400687	0.0297467	0.00975782	4		KHDC1 (-5031), DPPA5 (+39049)	KHDC1 (-5031)
chr9	139457455	139457456		-24.8733	-37.5759	0.00895794	0.0509705	0.00975845	4		EGFL7 (-95852), NOTCH1 (-17142)	NOTCH1 (-17142)
chr9	139457428	139457429		-23.7074	-25.9447	0.00775128	0.0462821	0.00975845	4		EGFL7 (-95879), NOTCH1 (-17115)	NOTCH1 (-17115)
chr9	139457408	139457409		-20.0695	-20	0.0119897	0.0618768	0.00975845	4		EGFL7 (-95899), NOTCH1 (-17095)	NOTCH1 (-17095)
chr16	35027493	35027494		-17.2759	-21.4286	0.000778511	0.00980984	0.00980984	5		NONE	NONE
chr2	86565479	86565480		8.25387	17.1454	0.000779871	0.00982151	0.00982151	4		KDM3A (-102444), REEP1 (-274)	REEP1 (-274)
chr19	29549045	29549046		11.9352	21.6364	0.000786723	0.00988024	0.00988024	6		UQCRFS1 (+155402)	UQCRFS1 (+155402)
chr11	46224262	46224263		23.4229	20.202	0.000628706	0.00847932	0.00988171	5		PHF21A (-81702), CREB3L1 (-74949)	CREB3L1 (-74949)
chr11	46224241	46224242		12.0085	22.4696	0.0266547	0.10486	0.00988171	5		PHF21A (-81681), CREB3L1 (-74970)	CREB3L1 (-74970)
chr19	49564778	49564779		-18.8645	-19.697	0.00150794	0.0153763	0.00990971	5		CGB7 (-2662), NTF4 (+2345)	NTF4 (+2345)
chr11	27885748	27885749		14.2945	17.4395	2.0374e-06	0.000159866	0.00994189	11		BDNF (-163149), KIF18A (+244106)	BDNF (-163149)
chr19	54666743	54666744		-14.4719	-27.1212	0.0226878	0.0943241	0.00995071	4		LENG1 (-3124), TMC4 (+10200)	LENG1 (-3124)
chr19	54666756	54666757		-9.01944	-25.2941	0.0174125	0.079223	0.00995071	4		LENG1 (-3137), TMC4 (+10187)	LENG1 (-3137)
chr19	54666926	54666927		6.07041	29.1429	7.57643e-06	0.00040052	0.00995071	7		LENG1 (-3307), TMC4 (+10017)	LENG1 (-3307)
chr6	15287238	15287239		-6.74518	-20.5357	0.00011182	0.00259282	0.00995251	4		JARID2 (+40712), DTNBP1 (+376034)	JARID2 (+40712)
chr4	45066885	45066886		7.3774	21.2554	0.000310253	0.00523034	0.00996452	6		GNPDA2 (-338274)	GNPDA2 (-338274)
chr5	421334	421335		6.91438	17.4784	0.000640584	0.00858832	0.00996588	4		C5orf55 (+21923), AHRR (+117044)	C5orf55 (+21923)
chr11	107058972	107058973		7.57935	15.3159	0.000799051	0.00998547	0.00998547	6		GUCY1A2 (-169802), CWF19L2 (+269597)	GUCY1A2 (-169802)
chr10	1574089	1574090		15.699	17.4603	8.15482e-06	0.000421611	0.00999577	9		IDI1 (-478980), ADARB2 (+205580)	ADARB2 (+205580)
chr14	104662163	104662164		17.1652	26.9231	0.000276665	0.00483504	0.0100106	6		C14orf144 (-48377), KIF26A (+57104)	C14orf144 (-48377)
chr16	10974991	10974992		7.21542	19.8718	0.000803077	0.0100197	0.0100197	6		CIITA (+3937), SOCS1 (+375044)	CIITA (+3937)
chr5	1619757	1619758		14.7913	21.6247	0.00361563	0.0277606	0.0100253	6		LPCAT1 (-95666), MRPL36 (+180251)	LPCAT1 (-95666)
chr14	100286998	100286999		-8.80077	-16.0101	0.0085353	0.0493547	0.0100297	6		EVL (-244616), EML1 (+27319)	EML1 (+27319)
chr14	100287009	100287010		18.0788	26.2319	0.00286532	0.0237348	0.0100297	6		EVL (-244605), EML1 (+27330)	EML1 (+27330)
chr17	77165214	77165215		-15.6128	-19.0476	0.00140153	0.0146317	0.0100513	7		ENGASE (+94188), RBFOX3 (+313348)	ENGASE (+94188)
chr10	126792579	126792580		12.9129	17.2488	0.0642628	0.185966	0.0100691	4		C10orf137 (-615565), CTBP2 (-76121)	CTBP2 (-76121)
chr10	126792566	126792567		21.8507	24.2923	0.00328924	0.0260477	0.0100691	4		C10orf137 (-615578), CTBP2 (-76108)	CTBP2 (-76108)
chr10	126792535	126792536		28.2185	39.4976	0.00271826	0.0229061	0.0100691	4		C10orf137 (-615609), CTBP2 (-76077)	CTBP2 (-76077)
chr10	73472461	73472462		10.309	17.193	0.00817643	0.0479609	0.0102034	4		C10orf105 (+7116), SLC29A3 (+393447)	C10orf105 (+7116)
chr10	73472467	73472468		10.1862	19.1228	0.0171038	0.0782923	0.0102034	4		C10orf105 (+7110), SLC29A3 (+393453)	C10orf105 (+7110)
chr10	73472495	73472496		17.2421	32.2132	0.0018405	0.0175992	0.0102034	4		C10orf105 (+7082), SLC29A3 (+393481)	C10orf105 (+7082)
chr17	70147561	70147562		-8.67238	-17.1339	0.00532364	0.0359975	0.010305	8		SOX9 (+30401), SLC39A11 (+941265)	SOX9 (+30401)
chr1	12187800	12187801		10.6613	20.8101	0.0119935	0.0618898	0.010313	4		TNFRSF1B (-39259), TNFRSF8 (+64367)	TNFRSF1B (-39259)
chr1	12187803	12187804		12.7758	22.6248	0.000785803	0.00987236	0.010313	4		TNFRSF1B (-39256), TNFRSF8 (+64370)	TNFRSF1B (-39256)
chr7	44321456	44321457		26.3402	28.7624	0.00084082	0.0103382	0.0103382	4		CAMK2B (+43640), YKT6 (+80809)	CAMK2B (+43640)
chr9	125140731	125140732		9.50315	17.8807	0.00064892	0.00866443	0.0103995	12		PTGS1 (+7373), OR1J1 (+99503)	PTGS1 (+7373)
chr10	43846845	43846846		9.55113	22.3694	0.00156949	0.015799	0.0104783	10		RASGEF1A (-142214), FXYD4 (-20244)	FXYD4 (-20244)
chr14	56332315	56332316		9.55623	19.6154	8.4551e-05	0.00213796	0.010497	5		PELI2 (-252777), KTN1 (+285281)	PELI2 (-252777)
chr16	28873980	28873981		-8.29201	-28.3166	4.02138e-07	5.11307e-05	0.0104982	11		ATP2A1 (-15745), SH2B1 (+15971)	ATP2A1 (-15745)
chr5	113145969	113145970		7.33557	27.2222	0.000862584	0.0105197	0.0105197	4		KCNN2 (-550672), YTHDC2 (+296590)	YTHDC2 (+296590)
chr14	24861401	24861402		-23.6733	-35	0.000864661	0.0105369	0.0105369	5		NYNRIN (-6590), NFATC4 (+25285)	NYNRIN (-6590)
chr19	2288045	2288046		7.61381	19.5455	0.00135152	0.0142753	0.0105389	4		LINGO3 (+3977), OAZ1 (+18521)	LINGO3 (+3977)
chr8	128676947	128676948		-11.9699	-19.0476	0.000865768	0.0105461	0.0105461	5		MYC (-71382), POU5F1B (+250413)	MYC (-71382)
chr2	54737680	54737681		13.3203	15.1319	0.000867625	0.0105615	0.0105615	6		EML6 (-213998), SPTBN1 (+54259)	SPTBN1 (+54259)
chr11	62079483	62079484		8.36854	19.1877	0.000870253	0.0105833	0.0105833	7		ASRGL1 (-25436), SCGB1D4 (-12948)	SCGB1D4 (-12948)
chr19	55700165	55700166		-6.32113	-17.4359	0.000871428	0.010593	0.010593	7		SYT5 (-8357), PTPRH (+20658)	SYT5 (-8357)
chr18	45329248	45329249		-12.9169	-19.0667	0.0186294	0.0828364	0.0106093	4		SKOR2 (-553695), SMAD2 (+128263)	SMAD2 (+128263)
chr22	42948268	42948269		9.06978	17.4342	0.000220672	0.00413977	0.0106214	11		RRP7A (-32461), SERHL2 (-1656)	SERHL2 (-1656)
chr6	168549577	168549578		6.78109	16.9492	0.0250724	0.10073	0.0106511	7		FRMD1 (-69739), DACT2 (+170824)	FRMD1 (-69739)
chr1	85209111	85209112		9.92042	17.6594	0.000889137	0.0107391	0.0107391	8		SSX2IP (-52884), LPAR3 (+122730)	SSX2IP (-52884)
chr17	42430962	42430963		10.1746	25.2885	0.00113262	0.0126611	0.0107467	4		GRN (+8315), FAM171A2 (+10280)	GRN (+8315)
chr6	28681751	28681752		-20.1325	-18.3761	0.000313732	0.00527047	0.0107706	5		SCAND3 (-126640), TRIM27 (+210014)	SCAND3 (-126640)
chr6	28681755	28681756		-5.20068	-15.625	0.00400792	0.0297519	0.0107706	5		SCAND3 (-126644), TRIM27 (+210010)	SCAND3 (-126644)
chr6	41373860	41373861		16.3719	22.7258	0.000895421	0.0107907	0.0107907	4		FOXP4 (-140303), NCR2 (+70334)	NCR2 (+70334)
chr17	6559088	6559089		-5.12332	-21.1957	0.00325916	0.025887	0.0108331	6		MED31 (-4135), SLC13A5 (+57797)	MED31 (-4135)
chr2	10913927	10913928		11.6275	22.2222	0.000143505	0.00307918	0.010857	5		PDIA6 (+39042), ATP6V1C2 (+52153)	PDIA6 (+39042)
chr5	171496911	171496912		-5.79734	-19.5455	0.000913012	0.0109346	0.0109346	4		FBXW11 (-63268), STK10 (+118478)	FBXW11 (-63268)
chr19	33528709	33528710		21.5248	25.1249	0.00272555	0.0229475	0.0109386	4		RHPN2 (+27084), C19orf40 (+65554)	RHPN2 (+27084)
chr19	33528712	33528713		8.62331	28.6963	0.00040182	0.00624415	0.0109386	4		RHPN2 (+27081), C19orf40 (+65557)	RHPN2 (+27081)
chr1	157248851	157248852		-17.6345	-18.6625	0.00676513	0.0422606	0.0109598	4		ETV3 (-140693), FCRL5 (+273458)	ETV3 (-140693)
chr11	116514681	116514682		-22.7887	-34.6979	0.00092155	0.0110041	0.0110041	5		BUD13 (+129022)	BUD13 (+129022)
chr19	3830477	3830478		-15.5876	-30.1471	0.000925602	0.011037	0.011037	4		MATK (-28668), ZFR2 (+38548)	MATK (-28668)
chr2	231659394	231659395		17.5846	18.3333	0.00170615	0.0167186	0.0110881	7		ITM2C (-70220), CAB39 (+81835)	ITM2C (-70220)
chr2	231659403	231659404		13.9386	26.4615	0.00587583	0.0384579	0.0110881	7		ITM2C (-70211), CAB39 (+81844)	ITM2C (-70211)
chr2	16847830	16847831		18.0736	32.493	0.000937824	0.011136	0.011136	8		VSNL1 (-874596), FAM49A (-729)	FAM49A (-729)
chr11	70010802	70010803		12.9871	24.359	0.000943996	0.0111858	0.0111858	4		FADD (-38466), ANO1 (+86395)	FADD (-38466)
chr2	142148847	142148848		12.6846	20.3824	0.000944658	0.0111911	0.0111911	8		LRP1B (+740422)	LRP1B (+740422)
chr22	45193257	45193258		12.6228	18.3955	0.000944954	0.0111935	0.0111935	4		ARHGAP8 (+94876), PHF21B (+212323)	ARHGAP8 (+94876)
chr10	27643789	27643790		12.0718	17.0096	0.00107058	0.0121854	0.0112401	6		ACBD5 (-114046), PTCHD3 (+59507)	PTCHD3 (+59507)
chr20	24933845	24933846		-14.2053	-16.3134	0.0334666	0.121716	0.0112634	4		CST7 (+3980), APMAP (+39769)	CST7 (+3980)
chr20	24933921	24933922		8.44447	15.3846	0.0020362	0.0188447	0.0112634	5		CST7 (+4056), APMAP (+39693)	CST7 (+4056)
chr20	24933937	24933938		23.8609	20	0.00124611	0.0135097	0.0112634	5		CST7 (+4072), APMAP (+39677)	CST7 (+4072)
chr5	126115311	126115312		24.9714	20.5882	0.000961732	0.0113284	0.0113284	5		LMNB1 (+2472), MARCH3 (+251188)	LMNB1 (+2472)
chr11	119973514	119973515		-11.1556	-17.6091	0.000965435	0.011358	0.011358	6		PVRL1 (-373721), TRIM29 (+35646)	TRIM29 (+35646)
chr1	225661820	225661821		-13.7413	-22.2076	0.000975756	0.0114405	0.0114405	4		LBR (-45302), ENAH (+179023)	LBR (-45302)
chr12	53318874	53318875		11.0599	19.7714	4.5862e-05	0.00140047	0.011482	12		KRT78 (-76097), KRT8 (+1378)	KRT8 (+1378)
chr12	53319001	53319002		6.40683	20	0.159057	0.331512	0.011482	5		KRT78 (-76224), KRT8 (+1251)	KRT8 (+1251)
chr2	70025834	70025835		6.29571	16.2679	0.000981713	0.011488	0.011488	7		GMCL1 (-30939), ANXA4 (+56729)	GMCL1 (-30939)
chr7	15879451	15879452		16.8473	17	0.000991774	0.0115679	0.0115679	6		MEOX2 (-153015), ISPD (+581495)	MEOX2 (-153015)
chr2	202798609	202798610		6.34091	20.8791	0.0211285	0.0900047	0.0115721	7		FZD7 (-100700), CDK15 (+127308)	FZD7 (-100700)
chr2	119074634	119074635		9.27935	28.3907	0.000228413	0.00423899	0.0116289	12		INSIG2 (+228585), EN1 (+530619)	INSIG2 (+228585)
chr5	170751729	170751730		-13.2135	-19.386	0.0202695	0.0875767	0.0116387	6		NPM1 (-62922), TLX3 (+15442)	TLX3 (+15442)
chr5	170751713	170751714		-12.6701	-15.671	0.0329475	0.120478	0.0116387	6		NPM1 (-62938), TLX3 (+15426)	TLX3 (+15426)
chr2	64487678	64487679		-7.25066	-19.294	0.000249291	0.00450139	0.0116633	12		LGALSL (-193547), PELI1 (-116091)	PELI1 (-116091)
chr17	39810852	39810853		19.5241	20.4575	9.58265e-05	0.00233094	0.011689	6		EIF1 (-34292), KRT17 (-30024)	KRT17 (-30024)
chr12	106606343	106606344		10.9749	15.5616	0.00472	0.0332061	0.011694	4		NUAK1 (-72533), CKAP4 (+35422)	CKAP4 (+35422)
chr1	95848852	95848853		-19.5843	-27.2727	0.000944704	0.0111915	0.0117188	5		RWDD3 (+149142)	RWDD3 (+149142)
chr9	140058118	140058119		21.4831	31.0096	0.000193791	0.00378622	0.0118007	4		LRRC26 (+6384), GRIN1 (+24186)	LRRC26 (+6384)
chr11	63913962	63913963		-10.2454	-16.4032	0.0084509	0.0490287	0.0118032	11		MACROD1 (+19570), FLRT1 (+43303)	MACROD1 (+19570)
chr11	63913931	63913932		-11.3084	-15.7407	0.00194788	0.0182878	0.0118032	11		MACROD1 (+19601), FLRT1 (+43272)	MACROD1 (+19601)
chr3	134370204	134370205		15.7189	30.6743	0.000911784	0.0109246	0.011808	4		EPHB1 (-143899), KY (-341)	KY (-341)
chr19	2491341	2491342		11.8421	17.0588	0.00226507	0.0202519	0.0118151	6		GADD45B (+15217), GNG7 (+211365)	GADD45B (+15217)
chr19	2491407	2491408		15.535	19.697	0.00106636	0.0121527	0.0118151	6		GADD45B (+15283), GNG7 (+211299)	GADD45B (+15283)
chr19	2491377	2491378		24.5525	21.8182	0.00081951	0.010159	0.0118151	5		GADD45B (+15253), GNG7 (+211329)	GADD45B (+15253)
chr19	2491381	2491382		19.8782	22.7273	0.00509088	0.0349346	0.0118151	5		GADD45B (+15257), GNG7 (+211325)	GADD45B (+15257)
chr3	49591326	49591327		-11.1996	-15.9596	0.00934978	0.0524451	0.0118319	8		BSN (-595), DAG1 (+83762)	BSN (-595)
chr1	19144360	19144361		17.8936	16.9848	0.0010012	0.0116426	0.0118401	12		TAS1R2 (+41815), PAX7 (+186861)	TAS1R2 (+41815)
chr1	19144334	19144335		8.8236	20.5008	0.0258351	0.102732	0.0118401	12		TAS1R2 (+41841), PAX7 (+186835)	TAS1R2 (+41841)
chr8	144235520	144235521		16.0539	29.3182	0.00592139	0.0386573	0.0118821	4		LY6H (+6607), LY6E (+135576)	LY6H (+6607)
chr9	133049354	133049355		23.0398	24.8918	0.0276329	0.107369	0.01191	4		HMCN2 (-236593), NCS1 (+114498)	NCS1 (+114498)
chr1	229496532	229496533		-13.2408	-24.9091	2.96154e-05	0.0010342	0.0119211	5		CCSAP (-17798), ACTA1 (+73308)	CCSAP (-17798)
chr6	112688220	112688221		-27.3385	-32.1062	0.000421043	0.00644709	0.0119294	4		RFPL4B (+19689)	RFPL4B (+19689)
chr19	16609910	16609911		-18.7823	-28.6505	0.00103966	0.011945	0.011945	4		CALR3 (-2908), CHERP (+43430)	CALR3 (-2908)
chr17	12125375	12125376		-11.8723	-19.9588	2.54719e-05	0.00093147	0.0119522	6		MYOCD (-443930), MAP2K4 (+201235)	MAP2K4 (+201235)
chr17	12125483	12125484		-9.18507	-19.0341	0.164017	0.337979	0.0119522	4		MYOCD (-443822), MAP2K4 (+201343)	MAP2K4 (+201343)
chr11	116474745	116474746		17.3922	25.8696	0.000834868	0.0102883	0.0119613	4		BUD13 (+168958)	BUD13 (+168958)
chr12	17164658	17164659		10.4205	21.3638	0.0990536	0.245511	0.011964	4		LMO3 (-404575)	LMO3 (-404575)
chr1	146550911	146550912		16.6682	21.3669	0.013493	0.0669208	0.0119688	6		PRKAB2 (+93211), NBPF12 (+176856)	PRKAB2 (+93211)
chr20	60256754	60256755		-17.0002	-30.7692	1.20003e-06	0.000110285	0.0119941	5		TAF4 (+384111), CDH4 (+429273)	TAF4 (+384111)
chr20	60256689	60256690		8.51174	18.0672	0.146201	0.314361	0.0119941	5		TAF4 (+384176), CDH4 (+429208)	TAF4 (+384176)
chr18	76493915	76493916		15.5558	22.9342	0.000253611	0.0045548	0.0119981	6		SALL3 (-246359)	SALL3 (-246359)
chr17	75278807	75278808		5.98439	21.6667	0.0278678	0.107966	0.0120156	5		TNRC6C (-722329), SEPT9 (+1316)	SEPT9 (+1316)
chr6	119462801	119462802		12.6539	15.7509	0.00105057	0.0120301	0.0120301	4		FAM184A (-62894), MAN1A1 (+208124)	FAM184A (-62894)
chr5	172009294	172009295		6.67582	24.3204	0.00509784	0.0349667	0.0120351	6		SH3PXD2B (-127768), NEURL1B (-58974)	NEURL1B (-58974)
chr9	133932414	133932415		-14.6293	-26.8919	0.0029321	0.0241064	0.012043	6		AIF1L (-39448), LAMC3 (+47946)	AIF1L (-39448)
chr21	43460758	43460759		9.56504	15.5502	0.00538907	0.0362935	0.0121416	9		UMODL1 (-30667), ZBTB21 (-30293)	ZBTB21 (-30293)
chr7	1209442	1209443		17.5592	22.2377	0.00967982	0.0536707	0.0121521	4		UNCX (-63100), ZFAND2A (-9629)	ZFAND2A (-9629)
chr10	134756906	134756907		-26.1391	-27.2967	0.00106979	0.0121793	0.0121793	4		NKX6-2 (-157351), GPR123 (-144502)	GPR123 (-144502)
chr21	46513100	46513101		-12.6987	-26.2701	0.0366712	0.129208	0.0122044	4		ADARB1 (+18608), POFUT2 (+194712)	ADARB1 (+18608)
chr11	71101477	71101478		10.4857	22.9493	0.0271251	0.10607	0.0122078	9		SHANK2 (-243106), DHCR7 (+58003)	DHCR7 (+58003)
chr1	1963290	1963291		11.3275	15.6863	0.00262552	0.0223758	0.012211	5		PRKCZ (-18618), GABRD (+12511)	GABRD (+12511)
chr1	33386519	33386520		9.30362	18.6508	0.00258167	0.0221229	0.0123242	6		TMEM54 (-19561), RNF19B (+43766)	TMEM54 (-19561)
chr1	33386534	33386535		18.4644	20.4839	0.00749491	0.0452544	0.0123242	6		TMEM54 (-19576), RNF19B (+43751)	TMEM54 (-19576)
chr5	3787643	3787644		-11.4443	-24.6611	0.00109379	0.0123644	0.0123644	4		IRX1 (+191476)	IRX1 (+191476)
chr16	88637677	88637678		15.8753	28.5714	2.62787e-05	0.000951857	0.0123795	11		IL17C (-67323), ZC3H18 (+889)	ZC3H18 (+889)
chr19	13419795	13419796		-11.7615	-24.0909	0.00109979	0.0124104	0.0124104	4		IER2 (+157007), CACNA1A (+197242)	IER2 (+157007)
chr11	15963177	15963178		-19.2639	-37.0833	0.00186012	0.017726	0.0124724	5		SOX6 (+534757), INSC (+829208)	SOX6 (+534757)
chr11	15963166	15963167		-15.7245	-17.5	0.00085909	0.0104906	0.0124724	5		SOX6 (+534768), INSC (+829197)	SOX6 (+534768)
chr1	202619391	202619392		14.5367	22.8571	0.00024335	0.00442746	0.0124756	7		SYT2 (-6811), KDM5B (+159206)	SYT2 (-6811)
chr19	40730385	40730386		17.755	34.399	0.00111672	0.01254	0.01254	4		TTC9B (-6080), CNTD2 (+2211)	CNTD2 (+2211)
chr5	8851435	8851436		-17.9418	-31.6667	0.00111814	0.0125508	0.0125508	5		SEMA5A (+694751), MTRR (+982219)	SEMA5A (+694751)
chr13	27359875	27359876		20.44	29.2857	0.00250794	0.0216943	0.0125705	4		GPR12 (-24954), USP12 (+386157)	GPR12 (-24954)
chr11	2170296	2170297		-14.9219	-15.0735	0.0378034	0.131797	0.0125966	5		IGF2 (-7829), INS (+12137)	IGF2 (-7829)
chr15	45717571	45717572		-19.9516	-35	0.00112615	0.0126119	0.0126118	4		C15orf48 (-5233), SPATA5L1 (+23043)	C15orf48 (-5233)
chr17	17054515	17054516		-13.8027	-15.6614	0.00113132	0.0126512	0.0126512	6		PLD6 (+55113), MPRIP (+108442)	PLD6 (+55113)
chr11	113846911	113846912		8.05851	15.5882	0.00153727	0.0155784	0.0126595	12		ZBTB16 (-83403), HTR3A (+1115)	HTR3A (+1115)
chr16	1258425	1258426		12.2242	17.4573	0.00764909	0.0458739	0.012681	7		TPSG1 (+16831), CACNA1H (+55185)	TPSG1 (+16831)
chr16	1258427	1258428		12.24	20.0717	0.0095135	0.0530549	0.012681	7		TPSG1 (+16829), CACNA1H (+55187)	TPSG1 (+16829)
chr16	1258440	1258441		16.2588	21.9373	0.000920764	0.0109977	0.012681	7		TPSG1 (+16816), CACNA1H (+55200)	TPSG1 (+16816)
chr11	2130419	2130420		11.4092	16.4362	4.27469e-06	0.000268552	0.0127142	10		IGF2 (+32048), MRPL23 (+161912)	IGF2 (+32048)
chr2	240241153	240241154		6.59624	22.9064	0.0092616	0.0521151	0.0127603	11		HDAC4 (+81489), TWIST2 (+484481)	HDAC4 (+81489)
chr2	240241231	240241232		5.48845	26.2745	0.0230209	0.0952329	0.0127603	9		HDAC4 (+81411), TWIST2 (+484559)	HDAC4 (+81411)
chr2	85536506	85536507		19.4742	18.75	5.95539e-05	0.00167804	0.0127873	9		TGOLN2 (+18640), TCF7L1 (+175974)	TGOLN2 (+18640)
chr22	45891609	45891610		6.91963	20	0.00136287	0.0143566	0.0128288	7		SMC1B (-82162), FBLN1 (-7161)	FBLN1 (-7161)
chr1	200885022	200885023		8.72815	15.8856	0.00115572	0.012836	0.012836	6		GPR25 (+42940), KIF21B (+107805)	GPR25 (+42940)
chr5	39024283	39024284		13.0365	21.3847	0.00116021	0.0128698	0.0128698	4		RICTOR (+50226), OSMR (+178183)	RICTOR (+50226)
chr10	734490	734491		-46.0822	-51.0989	0.00204927	0.0189264	0.0128888	4		DIP2C (+1115), ZMYND11 (+554067)	DIP2C (+1115)
chr10	734492	734493		-37.0294	-39.7203	0.00202113	0.0187503	0.0128888	4		DIP2C (+1113), ZMYND11 (+554069)	DIP2C (+1113)
chr11	112834472	112834473		17.409	21.0823	0.00115627	0.0128401	0.0129343	8		ANKK1 (-424040), NCAM1 (+2315)	NCAM1 (+2315)
chr22	23498654	23498655		11.7114	15.1786	0.00117504	0.0129814	0.0129814	7		BCR (-23742), RAB36 (+11142)	RAB36 (+11142)
chr11	94500748	94500749		24.8599	32.1429	0.00117708	0.0129967	0.0129967	4		AMOTL1 (-788), PIWIL4 (+200275)	AMOTL1 (-788)
chr8	4149683	4149684		-15.8889	-23.3333	0.00118436	0.0130512	0.0130512	5		CSMD1 (+702254)	CSMD1 (+702254)
chr11	557576	557577		15.2791	24.3902	0.00244522	0.0213265	0.0130694	5		HRAS (-22027), RASSF7 (-3475)	RASSF7 (-3475)
chr8	1240034	1240035		-12.7187	-16.9213	0.00119266	0.0131133	0.0131133	7		TDRP (-744254), DLGAP2 (-209497)	DLGAP2 (-209497)
chr19	728377	728378		-22.2453	-29.2271	0.0122137	0.0626418	0.013205	6		MISP (-22748), PALM (+19277)	PALM (+19277)
chr19	728401	728402		-13.842	-25.2114	0.0177503	0.0802348	0.013205	6		MISP (-22724), PALM (+19301)	PALM (+19301)
chr19	728417	728418		-24.0317	-23.7981	0.0018154	0.0174364	0.013205	5		MISP (-22708), PALM (+19317)	PALM (+19317)
chr9	139897428	139897429		-6.4377	-15.3846	0.00120979	0.0132409	0.013241	9		CLIC3 (-6174), ABCA2 (+25213)	CLIC3 (-6174)
chr1	9653928	9653929		8.12805	15	0.0377681	0.131716	0.013243	9		PIK3CD (-57874), TMEM201 (+4949)	TMEM201 (+4949)
chr9	92858209	92858210		8.05735	19.8365	0.00403112	0.0298676	0.0132451	6		DIRAS2 (+547176), GADD45G (+638282)	DIRAS2 (+547176)
chr16	84840278	84840279		9.26157	18.5205	0.00023462	0.00431777	0.0132574	12		CRISPLD2 (-13311), USP10 (+106695)	CRISPLD2 (-13311)
chr13	45466536	45466537		12.1099	18.7143	0.00121283	0.0132635	0.0132635	4		TSC22D1 (-315836), NUFIP1 (+97081)	NUFIP1 (+97081)
chr8	139693233	139693234		-33.2578	-34.2577	0.00122249	0.0133352	0.0133352	4		COL22A1 (+233002)	COL22A1 (+233002)
chr13	111131458	111131459		8.19875	17.274	0.00597538	0.0388929	0.0133354	4		RAB20 (+82621), COL4A2 (+171845)	RAB20 (+82621)
chr10	133510154	133510155		-13.5346	-31.25	0.000687271	0.00901057	0.0134	4		PPP2R2D (-237800)	PPP2R2D (-237800)
chr10	133510162	133510163		-5.082	-15.9524	0.0400184	0.136781	0.0134	6		PPP2R2D (-237792)	PPP2R2D (-237792)
chr9	140312004	140312005		-5.86307	-19.6474	0.176638	0.354084	0.0134217	4		NRARP (-115302), EXD3 (+5709)	EXD3 (+5709)
chr20	55975129	55975130		10.629	17.619	0.00123834	0.0134524	0.0134524	10		RBM38 (+8667), CTCFL (+125033)	RBM38 (+8667)
chr12	110083890	110083891		-13.7732	-18.4615	0.0045895	0.0325871	0.0134776	9		MMAB (-72212), TRPV4 (+168805)	MMAB (-72212)
chr7	149484797	149484798		9.64863	20.0422	0.0347879	0.124835	0.0135166	4		ZNF862 (-50658), ZNF467 (-14230)	ZNF467 (-14230)
chr7	149484809	149484810		15.4068	22.3057	0.00315454	0.0253242	0.0135166	4		ZNF862 (-50646), ZNF467 (-14242)	ZNF467 (-14242)
chr9	139095660	139095661		9.42757	19.3281	0.0204124	0.0879831	0.013527	12		LHX3 (-657), QSOX2 (+42026)	LHX3 (-657)
chr6	36328638	36328639		-11.3146	-22.2335	0.00126154	0.013623	0.013623	4		ETV7 (+26921), PNPLA1 (+90402)	ETV7 (+26921)
chr16	73034085	73034086		15.8272	16.1111	0.00222848	0.0200302	0.0136285	5		PMFBP1 (-827932), ZFHX3 (+48188)	ZFHX3 (+48188)
chr13	19755386	19755387		5.91731	16.0714	0.0818543	0.217297	0.0136569	4		TUBA3C (+605)	TUBA3C (+605)
chr12	131488761	131488762		12.8963	17.9714	0.00100325	0.0116588	0.0137716	6		SFSWAP (-706920), GPR133 (+50310)	GPR133 (+50310)
chr5	59032360	59032361		7.72653	15.3846	6.57722e-05	0.00179735	0.0137901	9		PDE4D (+157264)	PDE4D (+157264)
chr3	82522490	82522491		20.3359	27.6488	0.0012885	0.01382	0.01382	6		GBE1 (-711179)	GBE1 (-711179)
chr13	98560461	98560462		-8.97782	-21.0956	0.00713197	0.0437786	0.0138478	4		IPO5 (-45467), RAP2A (+473986)	IPO5 (-45467)
chr5	176936845	176936846		-8.25451	-20	0.00177044	0.0171428	0.0138764	9		PDLIM7 (-12262), DOK3 (+12)	DOK3 (+12)
chr4	8890308	8890309		14.3599	18.9844	0.000259335	0.00462511	0.0139879	12		FAM90A26 (-281826), HMX1 (-16766)	HMX1 (-16766)
chr19	32941420	32941421		-13.9955	-24.9454	0.00131254	0.0139946	0.0139946	4		PDCD5 (-130553), DPY19L3 (+44390)	DPY19L3 (+44390)
chr7	155327302	155327303		-6.55955	17.4603	0.418451	0.602096	0.0140172	7		RBM33 (-110070), EN2 (+76479)	EN2 (+76479)
chr7	155327252	155327253		7.28254	18.5348	1.16551e-06	0.000108048	0.0140172	12		RBM33 (-110120), EN2 (+76429)	EN2 (+76429)
chr8	110707981	110707982		-15.7895	-19.9605	1.3499e-05	0.000599019	0.0140194	4		SYBU (-3962), KCNV1 (+280094)	SYBU (-3962)
chr1	24438966	24438967		12.9333	16.5761	0.00729525	0.0444457	0.0140368	11		MYOM3 (-302), IL22RA1 (+30644)	MYOM3 (-302)
chr16	70381871	70381872		12.0181	16.7944	0.00180582	0.017374	0.0140403	6		DDX19A (+1140), ST3GAL2 (+52669)	DDX19A (+1140)
chr16	70381843	70381844		9.23331	17.8788	0.0233563	0.0961432	0.0140403	6		DDX19A (+1112), ST3GAL2 (+52697)	DDX19A (+1112)
chr7	4106204	4106205		19.6705	26.7857	0.00132009	0.0140492	0.0140492	4		FOXK1 (-615735), SDK1 (+765125)	FOXK1 (-615735)
chr21	46668399	46668400		7.62973	15.0735	0.00227004	0.0202819	0.0140571	12		POFUT2 (+39413), ADARB1 (+173907)	POFUT2 (+39413)
chr12	80643524	80643525		-14.8579	-19.6429	0.00723416	0.0441967	0.0141015	4		PTPRQ (-194601), OTOGL (+40292)	OTOGL (+40292)
chr12	80643487	80643488		-13.4334	-18.4524	0.0109136	0.0581294	0.0141015	4		PTPRQ (-194638), OTOGL (+40255)	OTOGL (+40255)
chr8	25815912	25815913		15.0194	22.1245	0.00132982	0.0141194	0.0141194	6		EBF2 (+87000), CDCA2 (+499400)	EBF2 (+87000)
chr11	92351031	92351032		-12.4299	-18.75	0.00336687	0.0264601	0.0141332	7		MTNR1B (-351854), FAT3 (+265770)	FAT3 (+265770)
chr8	28492600	28492601		5.6825	16.6667	0.000492489	0.00717664	0.0141427	5		EXTL3 (-66243), FZD3 (+140828)	EXTL3 (-66243)
chr16	28288623	28288624		-13.4913	-16.5444	0.00379629	0.0286863	0.014152	4		XPO6 (-65434), SBK1 (-15216)	SBK1 (-15216)
chr16	28288639	28288640		16.5603	21.7914	0.01246	0.0634774	0.014152	4		XPO6 (-65450), SBK1 (-15200)	SBK1 (-15200)
chr15	27997721	27997722		16.5283	19.7802	0.0410067	0.138973	0.0141549	5		OCA2 (+346782), GABRG3 (+781293)	OCA2 (+346782)
chr6	160227019	160227020		11.328	15.6346	0.000611237	0.00831778	0.0141665	4		MAS1 (-100954), PNLDC1 (+5719)	PNLDC1 (+5719)
chr6	160227001	160227002		16.4464	18.4903	0.00126198	0.0136263	0.0141665	4		MAS1 (-100972), PNLDC1 (+5701)	PNLDC1 (+5701)
chr4	7345201	7345202		15.7325	30.5051	0.0010535	0.0120529	0.0141808	6		PSAPL1 (+91498), SORCS2 (+150937)	PSAPL1 (+91498)
chr11	126240070	126240071		7.72584	16.6667	0.00133914	0.0141864	0.0141864	9		ST3GAL4 (-35606), DCPS (+66424)	ST3GAL4 (-35606)
chr1	3088470	3088471		9.32313	17.803	0.000354259	0.00572807	0.0141881	6		ARHGEF16 (-282519), PRDM16 (+102696)	PRDM16 (+102696)
chr1	3088475	3088476		12.6566	29.484	0.000358511	0.00577508	0.0141881	4		ARHGEF16 (-282514), PRDM16 (+102701)	PRDM16 (+102701)
chr17	81101190	81101191		6.31815	20.1399	0.00823167	0.0481768	0.0142395	10		METRNL (+63624)	METRNL (+63624)
chr17	81101164	81101165		7.35365	22.2408	2.6546e-05	0.000958568	0.0142395	10		METRNL (+63598)	METRNL (+63598)
chr5	9090919	9090920		-8.36258	-21.3675	0.0885148	0.228471	0.0142532	5		SEMA5A (+455267)	SEMA5A (+455267)
chr5	7326641	7326642		-5.57164	-18.0736	0.0259475	0.103025	0.0142809	8		ADCY2 (-69679), PAPD7 (+611924)	ADCY2 (-69679)
chr1	102402976	102402977		9.28989	17.423	0.00462536	0.0327578	0.014339	7		OLFM3 (+59609), S1PR1 (+700533)	OLFM3 (+59609)
chr9	124237379	124237380		12.8208	23.8095	0.00136178	0.0143488	0.0143488	5		STOM (-104897), DAB2IP (-92019)	DAB2IP (-92019)
chr5	76646945	76646946		-8.8058	-15.4196	0.00182509	0.0174993	0.0144144	6		PDE8B (+140240), WDR41 (+141475)	PDE8B (+140240)
chr15	100851172	100851173		24.1625	42.5	2.52382e-05	0.000925527	0.014515	4		LYSMD4 (-577547), ADAMTS17 (+31037)	ADAMTS17 (+31037)
chr10	17332799	17332800		12.9911	25	0.00139181	0.0145627	0.0145627	5		VIM (+62542), ST8SIA6 (+163529)	VIM (+62542)
chr15	83317305	83317306		11.2186	17.7273	0.00541329	0.0364027	0.0146368	11		CPEB1 (-578), AP3B2 (+61360)	CPEB1 (-578)
chr10	43846725	43846726		6.44248	16.6782	0.00963778	0.0535154	0.0146974	10		RASGEF1A (-142094), FXYD4 (-20364)	FXYD4 (-20364)
chr20	56138229	56138230		11.2998	17.1429	0.00268921	0.0227406	0.0147202	4		PCK1 (+2094), ZBP1 (+57299)	PCK1 (+2094)
chr3	54502949	54502950		19.916	28.2297	0.00142512	0.0147983	0.0147983	7		CACNA2D3 (+346257), LRTM1 (+459151)	CACNA2D3 (+346257)
chr6	161663312	161663313		10.9408	15.2272	0.00622748	0.0399836	0.0148385	4		AGPAT4 (+31780), MAP3K4 (+250497)	AGPAT4 (+31780)
chr6	161663276	161663277		7.28721	18.4179	0.188038	0.368231	0.0148385	4		AGPAT4 (+31816), MAP3K4 (+250461)	AGPAT4 (+31816)
chr9	136432868	136432869		11.5702	15.8662	0.00484584	0.0337976	0.0148414	4		FAM163B (+18450), ADAMTSL2 (+35583)	FAM163B (+18450)
chr9	138249236	138249237		-18.8169	-29.7149	2.77424e-05	0.000988355	0.014853	6		PPP1R26 (-122411), OLFM1 (+281871)	PPP1R26 (-122411)
chr5	3521083	3521084		-11.987	-22.7011	0.00361381	0.0277512	0.0148748	9		IRX1 (-75084), C5orf38 (+768822)	IRX1 (-75084)
chr3	45018501	45018502		-6.89695	-25	0.00347906	0.0270505	0.0149593	9		CLEC3B (-49173), EXOSC7 (+780)	EXOSC7 (+780)
chr12	131488821	131488822		13.5767	21.8027	0.0273126	0.106551	0.0149757	6		SFSWAP (-706860), GPR133 (+50370)	GPR133 (+50370)
chr1	154841856	154841857		-16.3425	-20	0.00145066	0.0149777	0.0149777	5		ADAR (-261175), KCNN3 (+899)	KCNN3 (+899)
chr5	175166251	175166252		9.64759	17.3655	0.00145105	0.0149804	0.0149804	6		CPLX2 (-57061), HRH2 (+81219)	CPLX2 (-57061)
chr12	132990985	132990986		-10.3832	-18.2875	0.00200348	0.0186393	0.0149924	12		GALNT9 (-300413), MUC8 (+59740)	MUC8 (+59740)
chr12	132990976	132990977		-6.98299	-18.212	0.017608	0.0798094	0.0149924	6		GALNT9 (-300404), MUC8 (+59749)	MUC8 (+59749)
chr12	132990936	132990937		22.8596	36.6667	0.00775834	0.0463102	0.0149924	4		GALNT9 (-300364), MUC8 (+59789)	MUC8 (+59789)
chr7	27184440	27184441		6.54707	22.3636	0.0024509	0.0213599	0.0150468	7		HOXA5 (-1154), HOXA6 (+2952)	HOXA5 (-1154)
chr7	27184482	27184483		9.54362	24.1176	0.00206203	0.0190061	0.0150468	7		HOXA5 (-1196), HOXA6 (+2910)	HOXA5 (-1196)
chr7	27184460	27184461		5.98166	25.8182	0.201244	0.384185	0.0150468	7		HOXA5 (-1174), HOXA6 (+2932)	HOXA5 (-1174)
chr11	2021957	2021958		16.914	22.5198	0.000855426	0.0104601	0.0150915	12		MRPL23 (+53450), IGF2 (+140510)	MRPL23 (+53450)
chr11	2021951	2021952		13.4203	23.4886	0.00728203	0.0443919	0.0150915	12		MRPL23 (+53444), IGF2 (+140516)	MRPL23 (+53444)
chr11	2021985	2021986		16.3723	24.3056	0.00116573	0.0129114	0.0150915	12		MRPL23 (+53478), IGF2 (+140482)	MRPL23 (+53478)
chr11	2021959	2021960		16.7756	26.2663	0.00130136	0.0139135	0.0150915	12		MRPL23 (+53452), IGF2 (+140508)	MRPL23 (+53452)
chr11	2021963	2021964		16.5108	29.3417	0.00120226	0.0131849	0.0150915	12		MRPL23 (+53456), IGF2 (+140504)	MRPL23 (+53456)
chr19	55166446	55166447		10.2884	19.9444	0.00146805	0.0150992	0.0150993	8		LILRB4 (-7132), LILRB1 (+24539)	LILRB4 (-7132)
chr20	49011585	49011586		-22.1182	-19.8795	0.0012304	0.0133937	0.015151	6		PTPN1 (-115305), CEBPB (+204210)	PTPN1 (-115305)
chr10	8676716	8676717		-17.4577	-22.5271	0.000705813	0.00917566	0.0151637	4		GATA3 (+580061)	GATA3 (+580061)
chr10	8676704	8676705		-8.83524	-16.0417	0.240611	0.429329	0.0151637	4		GATA3 (+580049)	GATA3 (+580049)
chr22	46924467	46924468		20.4865	37.381	0.00147775	0.0151668	0.0151668	5		CELSR1 (+8599), TRMU (+193146)	CELSR1 (+8599)
chr2	109843404	109843405		31.359	29.3859	0.00127632	0.0137312	0.0152126	4		SH3RF3 (+97408), SEPT10 (+528378)	SH3RF3 (+97408)
chr12	131488780	131488781		12.715	17.2005	0.00030917	0.00521781	0.0152174	6		SFSWAP (-706901), GPR133 (+50329)	GPR133 (+50329)
chr17	42029706	42029707		-13.6166	-19.0476	0.00072455	0.00934107	0.0152602	7		PPY (-10065), PYY (+52130)	PPY (-10065)
chr19	43858417	43858418		-6.77402	-15.1923	0.00411471	0.0302825	0.0152709	6		PSG9 (-84738), TEX101 (-47230)	TEX101 (-47230)
chr7	45500200	45500201		-20.0673	-24.7727	5.74926e-05	0.00163765	0.0152933	5		ADCY1 (-113920), RAMP3 (+302811)	ADCY1 (-113920)
chr17	78864292	78864293		-26.7258	-39.5833	0.00231559	0.020556	0.0153145	5		CHMP6 (-101348), RPTOR (+345225)	CHMP6 (-101348)
chr17	78864274	78864275		-29.7472	-35.4167	0.000161772	0.00334393	0.0153145	5		CHMP6 (-101366), RPTOR (+345207)	CHMP6 (-101366)
chr17	78864300	78864301		-13.8516	-15.7576	0.0312897	0.116477	0.0153145	5		CHMP6 (-101340), RPTOR (+345233)	CHMP6 (-101340)
chr3	132115909	132115910		-21.3882	-39.011	0.00150682	0.0153685	0.0153685	5		DNAJC13 (-20460), ACPP (+79659)	DNAJC13 (-20460)
chr2	79492295	79492296		5.22175	19.6078	0.0134869	0.0669008	0.0153729	9		CTNNA2 (+79939)	CTNNA2 (+79939)
chr15	88748932	88748933		6.84839	16.5294	3.08091e-05	0.00106295	0.01539	8		NTRK3 (+50728)	NTRK3 (+50728)
chr2	27580515	27580516		-11.6392	-29.8246	0.00151179	0.0154029	0.0154029	7		GTF3C2 (-1157), EIF2B4 (+12364)	GTF3C2 (-1157)
chr1	229540297	229540298		-8.11797	-19.0206	0.001515	0.0154251	0.0154251	4		CCSAP (-61563), ACTA1 (+29543)	ACTA1 (+29543)
chr9	124988966	124988967		-7.90608	-18.3162	0.00111064	0.0124935	0.0154415	12		NDUFA8 (-66869), LHX6 (+2157)	LHX6 (+2157)
chr20	60100805	60100806		12.1921	18.8554	0.000401045	0.0062359	0.0154531	12		CDH4 (+273324), TAF4 (+540060)	CDH4 (+273324)
chr15	78681993	78681994		-16.1761	-16.6667	0.00159015	0.0159397	0.0155696	5		IREB2 (-48537), CRABP1 (+49328)	IREB2 (-48537)
chr6	167936184	167936185		-7.14474	-23.6364	0.0015463	0.0156404	0.0156404	4		TCP10 (-138231), C6orf123 (+261354)	TCP10 (-138231)
chr11	2130574	2130575		5.33138	16.3257	0.0476843	0.1533	0.0156491	8		IGF2 (+31893), MRPL23 (+162067)	IGF2 (+31893)
chr22	17586511	17586512		8.33848	16.221	0.0104634	0.0565238	0.015663	7		IL17RA (+20663), CECR5 (+53655)	IL17RA (+20663)
chr6	17851755	17851756		14.7484	16.1503	0.00155019	0.0156671	0.0156671	9		NUP153 (-145138), KIF13A (+136044)	KIF13A (+136044)
chr2	86265211	86265212		9.10538	20.136	0.00155747	0.0157169	0.0157169	10		ST3GAL5 (-149075), POLR1A (+68066)	POLR1A (+68066)
chr4	190913962	190913963		-16.6831	-24.9149	0.00732764	0.0445774	0.0157313	6		FRG2 (+34449), FRG1 (+52020)	FRG2 (+34449)
chr10	15732206	15732207		8.74675	23.9583	0.013461	0.0668156	0.0157902	4		FAM171A1 (-319149), ITGA8 (+29917)	ITGA8 (+29917)
chr19	401997	401998		24.3565	53.8462	0.0054935	0.0367633	0.0157927	5		THEG (-25985), SHC2 (+58998)	THEG (-25985)
chr9	139319336	139319337		-12.1715	-24.2857	0.000118109	0.0026925	0.0157995	6		PMPCA (+14225), INPP5E (+14937)	PMPCA (+14225)
chr9	139319343	139319344		8.19725	26.9524	0.0848271	0.222326	0.0157995	6		PMPCA (+14232), INPP5E (+14930)	PMPCA (+14232)
chr7	2981087	2981088		-11.3731	-20.926	0.00579734	0.0381131	0.0158053	6		GNA12 (-97130), CARD11 (+102491)	GNA12 (-97130)
chr6	170264857	170264858		-6.553	-27.5	0.00166231	0.0164264	0.0158522	7		C6orf70 (+113137), DLL1 (+334703)	C6orf70 (+113137)
chr11	98260076	98260077		-21.7613	-28.0193	0.00158165	0.0158819	0.0158819	5		CNTN5 (-631843)	CNTN5 (-631843)
chr12	6424107	6424108		-18.0568	-22.6348	0.00610149	0.0394404	0.0159007	6		PLEKHG6 (+4009), TNFRSF1A (+27172)	PLEKHG6 (+4009)
chr11	132734898	132734899		-25.6613	-33.3655	0.00583414	0.038275	0.0159227	4		OPCML (+78667), NTM (+953543)	OPCML (+78667)
chr11	132734889	132734890		-20.1116	-23.9483	0.00174074	0.0169475	0.0159227	4		OPCML (+78676), NTM (+953534)	OPCML (+78676)
chr11	132734803	132734804		5.52453	15.317	0.0291367	0.111164	0.0159227	10		OPCML (+78762), NTM (+953448)	OPCML (+78762)
chr3	73144410	73144411		30.4619	46.4286	0.00853212	0.0493424	0.0159238	4		PPP4R2 (+98475), PDZRN3 (+529680)	PPP4R2 (+98475)
chr22	46363132	46363133		20.6836	25.1832	0.00159103	0.0159457	0.0159457	4		WNT7B (+9876), ATXN10 (+295454)	WNT7B (+9876)
chr13	111138110	111138111		-22.2703	-21.9114	0.0107082	0.0573998	0.0160161	4		RAB20 (+75969), COL4A2 (+178497)	RAB20 (+75969)
chr19	38039520	38039521		-9.52869	-16.5631	0.000469487	0.00694574	0.0160218	12		ZNF540 (-2787), ZNF793 (+25214)	ZNF540 (-2787)
chr9	89626647	89626648		-15.8856	-23.0769	0.000373899	0.00594373	0.0160679	5		DAPK1 (-486148), GAS1 (-64544)	GAS1 (-64544)
chr11	83057093	83057094		-7.03864	-18.6374	0.0010234	0.0118176	0.0160966	4		CCDC90B (-59644)	CCDC90B (-59644)
chr5	1619948	1619949		12.5222	22.2884	4.63568e-05	0.00141092	0.0161103	10		LPCAT1 (-95857), MRPL36 (+180060)	LPCAT1 (-95857)
chr7	57305477	57305478		-10.1424	-15.0051	0.0013324	0.0141379	0.0161838	6		ZNF716 (-204405), ZNF479 (-97907)	ZNF479 (-97907)
chr4	3635086	3635087		12.3405	15.3846	0.000419147	0.00642721	0.0162029	5		ADRA2C (-133038), LRPAP1 (-100801)	LRPAP1 (-100801)
chr22	25160069	25160070		5.35158	23.1255	2.73179e-05	0.000977832	0.0162491	10		PIWIL3 (+10613), GGT1 (+160902)	PIWIL3 (+10613)
chr17	56247928	56247929		5.59282	22.8571	0.00956557	0.0532481	0.0162495	5		EPX (-22169), OR4D2 (+912)	OR4D2 (+912)
chr11	47350154	47350155		-20.4625	-22.0563	0.00163921	0.0162714	0.0162714	4		MYBPC3 (+24098), MADD (+58930)	MYBPC3 (+24098)
chr6	141582169	141582170		-23.1074	-28.0303	0.000391646	0.00613548	0.0163008	5		NMBR (+827766)	NMBR (+827766)
chr2	241289100	241289101		14.5056	23.4848	0.00322003	0.0256772	0.0163497	8		OTOS (-205122), GPC1 (-85987)	GPC1 (-85987)
chr5	61986364	61986365		5.89284	23.6842	0.00012042	0.00272871	0.016363	11		LRRC70 (+111803)	LRRC70 (+111803)
chr19	28988150	28988151		13.416	18.7281	0.00165785	0.0163965	0.0163965	4		UQCRFS1 (+716297)	UQCRFS1 (+716297)
chr12	66652807	66652808		6.80269	16.9761	0.0016644	0.0164404	0.0164404	7		HELB (-43517), IRAK3 (+70149)	HELB (-43517)
chr5	43761825	43761826		19.4561	29.1667	0.00190753	0.0180305	0.0164873	7		NNT (+159001), FGF10 (+627073)	NNT (+159001)
chr7	128469798	128469799		-7.27278	-15.0198	0.0778061	0.210334	0.0166053	5		FLNC (-632), CCDC136 (+37700)	FLNC (-632)
chr6	36685214	36685215		-7.43108	-18.6965	0.00812554	0.0477615	0.0166131	8		RAB44 (-2925), CDKN1A (+38728)	RAB44 (-2925)
chr16	1483863	1483864		15.5227	24.5513	0.012933	0.065066	0.0167354	4		C16orf91 (-4519), CCDC154 (+10626)	C16orf91 (-4519)
chr16	1483881	1483882		20.0544	26.2821	0.00900285	0.0511406	0.0167354	4		C16orf91 (-4537), CCDC154 (+10608)	C16orf91 (-4537)
chr16	1483872	1483873		22.7254	28.7179	0.00585254	0.0383558	0.0167354	4		C16orf91 (-4528), CCDC154 (+10617)	C16orf91 (-4528)
chr16	1483866	1483867		25.8621	34.1026	0.00244563	0.0213289	0.0167354	4		C16orf91 (-4522), CCDC154 (+10623)	C16orf91 (-4522)
chr14	105385732	105385733		9.8026	20.7143	0.0119996	0.0619107	0.0168165	11		PLD4 (-5427), CEP170B (+54083)	PLD4 (-5427)
chr17	36766972	36766973		-12.506	-18.6014	0.0017242	0.0168382	0.0168382	6		MLLT6 (-94822), SRCIN1 (-4790)	SRCIN1 (-4790)
chr13	112772274	112772275		-16.6478	-20.2092	0.00363871	0.0278797	0.0168542	4		SPACA7 (-258358), SOX1 (+50362)	SOX1 (+50362)
chr13	112772294	112772295		-16.5122	-18.0342	0.0531742	0.164528	0.0168542	4		SPACA7 (-258338), SOX1 (+50382)	SOX1 (+50382)
chr17	42201630	42201631		-10.0461	-15.8967	0.00172859	0.0168673	0.0168673	4		ASB16 (-46443), HDAC5 (-625)	HDAC5 (-625)
chr2	236881143	236881144		-11.6792	-27.0161	0.00173661	0.0169202	0.0169202	4		GBX2 (+195868), AGAP1 (+478393)	GBX2 (+195868)
chr18	25134171	25134172		5.06204	15.9736	0.00175112	0.0170159	0.0170159	4		CHST9 (-368891), CDH2 (+623238)	CHST9 (-368891)
chr1	157077579	157077580		-10.2415	-15.419	0.00369341	0.028161	0.0170847	6		ETV3L (-7980), ETV3 (+30579)	ETV3L (-7980)
chr1	157077615	157077616		16.9266	16.2653	0.0426233	0.142515	0.0170847	4		ETV3L (-8016), ETV3 (+30543)	ETV3L (-8016)
chr1	157077624	157077625		6.08396	16.5834	0.0561065	0.170348	0.0170847	4		ETV3L (-8025), ETV3 (+30534)	ETV3L (-8025)
chr1	203192816	203192817		-7.28712	-39.2157	0.00176315	0.0170949	0.0170949	4		CHI3L1 (-36940), CHIT1 (+5982)	CHIT1 (+5982)
chr7	105700449	105700450		-8.07425	-16.3889	0.00176406	0.0171009	0.0171009	7		SYPL1 (+52572), CDHR3 (+96765)	SYPL1 (+52572)
chr5	50708024	50708025		-20.9991	-31.7308	0.00121285	0.0132637	0.0171225	7		ISL1 (+29104)	ISL1 (+29104)
chr5	50708034	50708035		-10.8322	-20	0.0129337	0.0650684	0.0171225	7		ISL1 (+29114)	ISL1 (+29114)
chr6	1161286	1161287		16.2077	28.5056	0.00176793	0.0171263	0.0171263	4		EXOC2 (-468176), FOXQ1 (-151388)	FOXQ1 (-151388)
chr21	45406023	45406024		13.6559	19.4577	0.00377945	0.0286006	0.0171307	7		TRAPPC10 (-26176), AGPAT3 (+61135)	TRAPPC10 (-26176)
chr6	88477441	88477442		11.5841	20.6146	0.00312723	0.0251763	0.0171463	4		SPACA1 (-280065), AKIRIN2 (-65515)	AKIRIN2 (-65515)
chr9	138445153	138445154		-5.32686	-24.8663	0.00418391	0.0306238	0.0171761	4		PAEP (-8450), OBP2A (+7153)	OBP2A (+7153)
chr10	134234278	134234279		14.4953	16.4926	0.00178164	0.0172161	0.0172161	4		INPP5A (-117045), STK32C (-112835)	STK32C (-112835)
chr9	86597438	86597439		7.48549	16.6667	0.00178419	0.0172328	0.0172328	5		RMI1 (+1726), SLC28A3 (+358159)	RMI1 (+1726)
chr20	55062540	55062541		21.4119	43.7747	0.00123381	0.013419	0.017235	6		FAM209A (-37001), RTFDC1 (+18894)	RTFDC1 (+18894)
chr8	131475965	131475966		5.07306	15.3453	0.0137351	0.0677143	0.0172681	8		ASAP1 (-61749), ADCY8 (+578706)	ASAP1 (-61749)
chr15	66212070	66212071		10.2551	18.3871	0.00168656	0.0165884	0.0172704	9		RAB11A (+50275), MEGF11 (+334014)	RAB11A (+50275)
chr11	47611138	47611139		-7.18353	-15.7018	0.00630148	0.0403009	0.0172733	4		FAM180B (+2941), C1QTNF4 (+5072)	FAM180B (+2941)
chr14	100610666	100610667		6.84096	19.8718	0.00215845	0.0196026	0.0172976	8		DEGS2 (+15833), EVL (+79052)	DEGS2 (+15833)
chr16	88984701	88984702		8.76744	20.9524	0.00179487	0.0173026	0.0173026	10		PABPN1L (-51676), CBFA2T3 (+58910)	PABPN1L (-51676)
chr1	58088896	58088897		-11.5239	-23.663	0.00179797	0.0173228	0.0173228	8		DAB1 (-199168), OMA1 (+923575)	DAB1 (-199168)
chr8	119266930	119266931		-27.9313	-42.6768	0.00180777	0.0173867	0.0173867	4		EXT1 (-142839), TNFRSF11B (+697508)	EXT1 (-142839)
chr16	12730920	12730921		17.3448	22.6399	0.0649273	0.187204	0.0174152	6		CPPED1 (+166953), SNX29 (+660326)	CPPED1 (+166953)
chr16	12730946	12730947		20.6458	27.6181	0.00185554	0.0176964	0.0174152	6		CPPED1 (+166927), SNX29 (+660352)	CPPED1 (+166927)
chr7	79105593	79105594		-21.168	-23.1521	0.00181628	0.0174421	0.0174421	4		GNAI1 (-658510), MAGI2 (-22704)	MAGI2 (-22704)
chr20	62509206	62509207		-20.4159	-23.4324	0.00349653	0.0271418	0.0174581	4		DNAJC5 (-17328), TPD52L2 (+12560)	TPD52L2 (+12560)
chr12	34492807	34492808		-37.8333	-45.7468	0.0101669	0.0554532	0.0174593	4		ALG10 (+317592)	ALG10 (+317592)
chr12	34492897	34492898		17.6283	24.1537	0.0176191	0.0798427	0.0174593	4		ALG10 (+317682)	ALG10 (+317682)
chr16	1989007	1989008		-13.6275	-25.9947	0.0275052	0.107043	0.0175057	5		HS3ST6 (-20777), MSRB1 (+4319)	MSRB1 (+4319)
chr19	43232661	43232662		26.7308	35.0535	0.00183046	0.0175342	0.0175342	4		CEACAM8 (-133580), PSG3 (+12059)	PSG3 (+12059)
chr8	6875660	6875661		19.5715	21.25	0.0022338	0.0200625	0.0175538	6		DEFA1B (-18944), DEFA3 (+162)	DEFA3 (+162)
chr8	56990046	56990047		9.787	23.8655	0.00183769	0.017581	0.017581	4		RPS20 (-2979), MOS (+36494)	RPS20 (-2979)
chr18	24444679	24444680		6.39348	18.1818	0.0913742	0.233169	0.0176093	8		KCTD1 (-315281), AQP4 (+1102)	AQP4 (+1102)
chr11	119664443	119664444		-10.1717	-16.4286	0.00622194	0.0399598	0.0176852	4		PVRL1 (-64650), TRIM29 (+344717)	PVRL1 (-64650)
chr8	144302695	144302696		19.3876	26.5882	0.00187627	0.01783	0.01783	5		ZFP41 (-26402), GPIHBP1 (+7628)	GPIHBP1 (+7628)
chr11	119557441	119557442		12.5291	15.2654	0.0117861	0.0611771	0.0178761	10		THY1 (-262604), PVRL1 (+42352)	PVRL1 (+42352)
chr3	46107148	46107149		-21.21	-21.5152	0.00188845	0.0179083	0.0179083	7		XCR1 (-37915), CCR1 (+142738)	XCR1 (-37915)
chr11	3172702	3172703		15.5103	38.6508	5.81079e-05	0.00164975	0.0179347	4		CARS (-94036), OSBPL5 (+13881)	OSBPL5 (+13881)
chr2	28470050	28470051		26.1565	28.655	0.00189759	0.0179669	0.0179669	5		RBKS (-356086), FOSL2 (-145674)	FOSL2 (-145674)
chr8	145219595	145219596		5.75024	15.4379	0.00191074	0.0180511	0.0180511	6		SCXB (-101921), FAM203A (+26924)	FAM203A (+26924)
chr5	71616792	71616793		13.1378	15.9544	0.000584667	0.00806919	0.0180516	7		PTCD2 (+599), ZNF366 (+186761)	PTCD2 (+599)
chr19	54362266	54362267		11.0471	22.2222	0.00192354	0.0181328	0.0181328	7		NLRP12 (-34670), MYADM (-10393)	MYADM (-10393)
chr11	68924340	68924341		12.7249	17.2563	0.0353768	0.126212	0.018134	4		CCND1 (-531514), TPCN2 (+107976)	TPCN2 (+107976)
chr4	183469860	183469861		12.3274	18.3796	0.00193607	0.0182127	0.0182127	12		TENM3 (+305279), DCTD (+368671)	TENM3 (+305279)
chr1	17998264	17998265		13.2165	16.6667	0.0019404	0.0182402	0.0182402	9		ACTL8 (-83543), ARHGEF10L (+131935)	ACTL8 (-83543)
chr16	81763835	81763836		-9.91406	-24.4565	0.000171214	0.00347704	0.018269	5		PLCG2 (-49027), CMIP (+285061)	PLCG2 (-49027)
chr17	71551777	71551778		14.1644	16.5955	0.00194966	0.0182991	0.0182991	10		CDC42EP4 (-243464), SDK2 (+88450)	SDK2 (+88450)
chr17	45726039	45726040		-9.62343	-15.6882	0.0136573	0.0674599	0.0183237	8		KPNB1 (-1164), NPEPPS (+117610)	KPNB1 (-1164)
chr10	108257957	108257958		-5.82344	-23.3918	0.00195568	0.0183373	0.0183373	5		SORCS1 (+666326)	SORCS1 (+666326)
chr17	57956492	57956493		-10.6446	-20	0.00195721	0.018347	0.018347	4		TUBD1 (+13803), VMP1 (+171667)	TUBD1 (+13803)
chr16	12241265	12241266		21.403	31.8182	0.00195743	0.0183484	0.0183484	5		SNX29 (+170671), CPPED1 (+656608)	SNX29 (+170671)
chr11	119497195	119497196		-8.24052	-23.9683	0.154675	0.325731	0.0183506	6		THY1 (-202358), PVRL1 (+102598)	PVRL1 (+102598)
chr17	6558959	6558960		-13.1528	-27.2727	0.0197879	0.0861993	0.0183705	7		MED31 (-4006), SLC13A5 (+57926)	MED31 (-4006)
chr1	84737259	84737260		9.78292	16.6667	0.00196188	0.0183766	0.0183766	5		DNASE2B (-126955), PRKACB (+127306)	DNASE2B (-126955)
chr11	68169959	68169960		6.57463	16.6667	0.00197467	0.0184576	0.0184576	5		PPP6R3 (-58278), LRP5 (+89883)	PPP6R3 (-58278)
chr5	1176897	1176898		7.46909	18.9615	0.396061	0.582467	0.0184645	4		SLC12A7 (-64748), SLC6A19 (-24812)	SLC6A19 (-24812)
chr3	13395012	13395013		7.16518	26.0784	0.00197794	0.0184783	0.0184783	4		IQSEC1 (-385845), NUP210 (+66796)	NUP210 (+66796)
chr6	79289826	79289827		12.5502	23.2143	0.0659905	0.189176	0.0185016	4		IRAK1BP1 (-287362), ENSG00000269964 (+889452)	IRAK1BP1 (-287362)
chr21	40086980	40086981		-17.2162	-27.619	0.00188594	0.0178922	0.0185369	4		ETS2 (-90250), ERG (-53363)	ERG (-53363)
chr21	40086954	40086955		-16.2927	-18.5714	0.0341554	0.123348	0.0185369	4		ETS2 (-90276), ERG (-53337)	ERG (-53337)
chr1	36866495	36866496		17.7021	16.1058	0.00928066	0.0521866	0.0185627	4		LSM10 (-3003), OSCP1 (+49556)	LSM10 (-3003)
chr1	36866447	36866448		27.7749	25.1748	0.00293482	0.0241215	0.0185627	4		LSM10 (-2955), OSCP1 (+49604)	LSM10 (-2955)
chr16	89242636	89242637		12.3252	22.9213	0.00199194	0.0185666	0.0185666	4		CDH15 (+4462), SLC22A31 (+25435)	CDH15 (+4462)
chr6	168702219	168702220		20.9345	26.1131	0.00199586	0.0185913	0.0185914	6		FRMD1 (-222381), DACT2 (+18182)	DACT2 (+18182)
chr6	26020420	26020421		28.3884	36.9697	0.000216864	0.00409056	0.0186104	5		HIST1H1A (-2381), HIST1H3A (-297)	HIST1H3A (-297)
chr5	179034699	179034700		-12.5886	-18.8669	0.00330009	0.0261055	0.0186363	6		HNRNPH1 (+16970), RUFY1 (+57141)	HNRNPH1 (+16970)
chr7	63347846	63347847		11.0478	18.7879	0.00200602	0.0186553	0.0186553	6		ZNF727 (-157974)	ZNF727 (-157974)
chr17	61509619	61509620		-19.5736	-24.3676	0.00200654	0.0186586	0.0186586	4		CYB561 (+13925), TANC2 (+422703)	CYB561 (+13925)
chr11	69612114	69612115		-6.36962	-16.6667	0.0389072	0.134294	0.0186839	9		FGF4 (-21944), FGF3 (+21677)	FGF3 (+21677)
chr1	173424325	173424326		-25.0967	-33.631	0.00201692	0.0187238	0.0187238	4		TNFSF4 (-247874), PRDX6 (-22079)	PRDX6 (-22079)
chr9	126200619	126200620		42.1242	57.5253	0.00106167	0.0121163	0.0187465	4		CRB2 (+82081), DENND1A (+491766)	CRB2 (+82081)
chr8	21909635	21909636		-22.8371	-26.4731	0.00509346	0.0349465	0.0187581	4		DMTN (-7081), FGF17 (+9699)	DMTN (-7081)
chr4	3577581	3577582		-5.77169	-18.323	0.0020227	0.0187601	0.0187601	11		ADRA2C (-190543), LRPAP1 (-43296)	LRPAP1 (-43296)
chr19	31749348	31749349		-13.9577	-30.303	0.00386197	0.0290191	0.0187744	5		TSHZ3 (+91104), ZNF536 (+886030)	TSHZ3 (+91104)
chr19	31749356	31749357		-11.1215	-21.4364	0.0203585	0.0878299	0.0187744	4		TSHZ3 (+91096), ZNF536 (+886038)	TSHZ3 (+91096)
chr10	133049296	133049297		13.3578	17.5272	0.00202533	0.0187766	0.0187766	4		PPP2R2D (-698658)	PPP2R2D (-698658)
chr3	38992199	38992200		6.20945	15.7875	0.00203768	0.018854	0.018854	8		WDR48 (-101289), SCN11A (-148)	SCN11A (-148)
chr17	8056334	8056335		-7.09731	-21.4286	0.00661583	0.0416347	0.0188966	6		PER1 (-582), ENSG00000263620 (+9958)	PER1 (-582)
chr11	3475568	3475569		-11.2033	-16.4565	0.00204825	0.0189201	0.0189201	4		ZNF195 (-75172), ART5 (+187916)	ZNF195 (-75172)
chr18	46428280	46428281		8.54142	17.5	0.00204899	0.0189247	0.0189247	10		SMAD7 (+48800), CTIF (+362752)	SMAD7 (+48800)
chr11	32451640	32451641		9.6725	17.7778	4.08388e-06	0.000260114	0.0189432	9		WT1 (+5535), RCN1 (+339191)	WT1 (+5535)
chr19	48036484	48036485		8.64077	16.6667	0.00205323	0.0189512	0.0189512	5		NAPA (-17988), ZNF541 (+22628)	NAPA (-17988)
chr20	62474020	62474021		15.6999	24.6703	0.00206821	0.0190446	0.0190446	8		ABHD16B (-18545), ZBTB46 (-11454)	ZBTB46 (-11454)
chr19	3182244	3182245		-7.48138	-18.33	0.00207376	0.0190791	0.0190791	6		NCLN (-3353), S1PR4 (+3509)	NCLN (-3353)
chr9	110947200	110947201		-7.34115	-15.2047	0.0161333	0.0753269	0.0190884	9		KLF4 (-695274), ACTL7B (+672038)	ACTL7B (+672038)
chr10	104380112	104380113		-8.77026	-17.8223	0.00013195	0.00290618	0.0190908	6		TRIM8 (-24140), SUFU (+116369)	TRIM8 (-24140)
chr10	104380100	104380101		-5.30188	-17.4962	0.0102807	0.0558654	0.0190908	5		TRIM8 (-24152), SUFU (+116357)	TRIM8 (-24152)
chr7	73391883	73391884		-11.2166	-28.3508	0.00842437	0.048926	0.0190957	4		ELN (-50235), WBSCR28 (+116395)	ELN (-50235)
chr15	70492006	70492007		10.2075	21.039	0.00489715	0.0340373	0.0191349	4		TLE3 (-101492), UACA (+563925)	TLE3 (-101492)
chr10	135275464	135275465		10.554	16.6667	0.00163085	0.0162151	0.0191709	5		CYP2E1 (-58445), MTG1 (+67790)	CYP2E1 (-58445)
chr12	3185732	3185733		10.5736	18.5455	0.0136243	0.0673518	0.0192214	11		TSPAN9 (-810), TEAD4 (+117153)	TSPAN9 (-810)
chr5	178986964	178986965		-25.864	-30	7.66699e-05	0.00199825	0.0192242	5		RUFY1 (+9406), HNRNPH1 (+64705)	RUFY1 (+9406)
chr11	19897866	19897867		-13.1981	-15.8039	0.0165678	0.0766621	0.0192288	6		NAV2 (+162724), DBX1 (+284003)	NAV2 (+162724)
chr2	5633655	5633656		-7.76651	-16.5919	9.48293e-07	9.34793e-05	0.0192327	8		SOX11 (-199143)	SOX11 (-199143)
chr11	70369139	70369140		-11.2174	-21.0591	0.0256184	0.102165	0.0193339	4		CTTN (+124493), SHANK2 (+489232)	CTTN (+124493)
chr19	9193320	9193321		9.81499	16.5046	0.00211627	0.0193427	0.0193427	6		MUC16 (-101303), OR1M1 (-10534)	OR1M1 (-10534)
chr2	10572200	10572201		23.6637	35.0919	0.00223567	0.0200739	0.0193887	6		ODC1 (+16429), HPCAL1 (+128375)	ODC1 (+16429)
chr2	119591637	119591638		-10.9107	-18.2028	0.00609104	0.0393952	0.0194055	7		EN1 (+13616), INSIG2 (+745588)	EN1 (+13616)
chr19	35503123	35503124		8.49843	15.1961	0.0617737	0.181283	0.0194301	7		SCN1B (-18601), GRAMD1A (+11933)	GRAMD1A (+11933)
chr5	3262824	3262825		19.6116	28.6638	4.82745e-05	0.00145109	0.019493	9		IRX1 (-333343), C5orf38 (+510563)	IRX1 (-333343)
chr12	565482	565483		-10.4127	-19.0476	0.00214632	0.019528	0.019528	4		B4GALNT3 (-4047), CCDC77 (+54741)	B4GALNT3 (-4047)
chr5	32770187	32770188		10.131	25.0058	0.00214927	0.0195462	0.0195462	6		TARS (-670883), NPR3 (+58648)	NPR3 (+58648)
chr3	97815101	97815102		-8.75835	-19.0385	0.00215141	0.0195593	0.0195593	4		OR5H1 (-36440), OR5AC2 (+9085)	OR5AC2 (+9085)
chr16	2340270	2340271		5.23013	16.9658	0.0019487	0.018293	0.0196244	12		RNPS1 (-22667), ABCA3 (+50465)	RNPS1 (-22667)
chr9	121931720	121931721		-12.1514	-21.4286	0.0128411	0.064759	0.0196278	7		DBC1 (+200024)	DBC1 (+200024)
chr9	121931699	121931700		-7.29194	-15.1515	0.0056926	0.0376506	0.0196278	7		DBC1 (+200045)	DBC1 (+200045)
chr1	153599478	153599479		20.9847	19.6117	0.00180973	0.0173995	0.0196513	4		S100A14 (-10017), S100A1 (-1394)	S100A1 (-1394)
chr1	36028879	36028880		-8.40397	-25.188	0.000186085	0.00368205	0.0196634	7		TFAP2E (-10091), NCDN (+5471)	NCDN (+5471)
chr4	139026452	139026453		10.4591	25.7097	0.00217413	0.0196987	0.0196987	4		PCDH18 (-572824), SLC7A11 (+137050)	SLC7A11 (+137050)
chr6	151442734	151442735		6.9634	15.1265	0.00217456	0.0197013	0.0197013	6		AKAP12 (-118399), MTHFD1L (+256050)	AKAP12 (-118399)
chr19	51505444	51505445		-10.0891	-25.7065	0.000227723	0.00423019	0.0197354	10		KLK8 (-585), ENSG00000269741 (+7392)	KLK8 (-585)
chr7	75317549	75317550		18.9257	27.7555	0.000894797	0.0107856	0.0197703	6		POM121C (-202002), HIP1 (+50715)	HIP1 (+50715)
chr1	228252755	228252756		7.17801	16.6667	0.0780777	0.210806	0.0197909	9		ARF1 (-18095), WNT3A (+58004)	ARF1 (-18095)
chr1	228252736	228252737		10.6148	19.4444	0.000569827	0.00792876	0.0197909	9		ARF1 (-18114), WNT3A (+57985)	ARF1 (-18114)
chr3	9886984	9886985		-8.14982	-21.3768	0.00218928	0.0197914	0.0197914	4		RPUSD3 (-1285), CIDEC (+33210)	RPUSD3 (-1285)
chr6	125797939	125797940		-15.6519	-19.4444	0.00219004	0.019796	0.019796	5		HEY2 (-272786), HDDC2 (-174658)	HDDC2 (-174658)
chr16	81507817	81507818		9.19419	18.1373	0.0124071	0.0632984	0.019909	9		PLCG2 (-305045), CMIP (+29043)	CMIP (+29043)
chr12	132982706	132982707		12.8618	19.5455	6.00862e-05	0.00168841	0.0199321	8		GALNT9 (-292134), MUC8 (+68019)	MUC8 (+68019)
chr6	153788957	153788958		12.3553	19.1489	0.00221516	0.0199493	0.0199493	5		OPRM1 (-542678), ENSG00000213121 (+236503)	ENSG00000213121 (+236503)
chr17	77755787	77755788		-10.5794	-19.4444	0.00283498	0.023565	0.0199764	5		CBX2 (+3857), CBX8 (+15127)	CBX2 (+3857)
chr17	77755917	77755918		5.48081	17.402	0.00247398	0.0214955	0.0199764	4		CBX2 (+3987), CBX8 (+14997)	CBX2 (+3987)
chr17	77755938	77755939		20.7459	29.0686	0.0284328	0.109397	0.0199764	4		CBX2 (+4008), CBX8 (+14976)	CBX2 (+4008)
chr19	5465018	5465019		-10.3396	-16.2058	0.000521221	0.00746023	0.0200631	6		ZNRF4 (+9593), SAFB2 (+157972)	ZNRF4 (+9593)
chr2	233384220	233384221		-16.0538	-29.0028	0.00850436	0.0492353	0.0200707	4		ECEL1 (-31683), PRSS56 (-952)	PRSS56 (-952)
chr14	101015747	101015748		11.5406	18.8312	0.25263	0.442477	0.0200801	4		WARS (-172606), BEGAIN (+18659)	BEGAIN (+18659)
chr2	12427761	12427762		14.6305	22.466	0.00223897	0.0200939	0.0200939	4		TRIB2 (-429253), LPIN1 (+610041)	TRIB2 (-429253)
chr10	132786633	132786634		22.6113	34.9397	0.00225255	0.0201762	0.0201762	4		PPP2R2D (-961321), GLRX3 (+851971)	GLRX3 (+851971)
chr20	55754229	55754230		20.3631	22.0159	0.000628107	0.0084738	0.0202491	9		BMP7 (+87454), TFAP2C (+549872)	BMP7 (+87454)
chr20	46497284	46497285		-12.7473	-18.75	0.00226994	0.0202813	0.0202813	4		SULF2 (-81955), PREX1 (+947135)	SULF2 (-81955)
chr9	137038049	137038050		7.29302	15.0665	0.105636	0.255797	0.0203141	8		RXRA (-180376), WDR5 (+36840)	WDR5 (+36840)
chr13	109984512	109984513		-21.6521	-29.5917	0.0078952	0.0468538	0.0203625	4		IRS2 (+454402), MYO16 (+736013)	IRS2 (+454402)
chr1	8343270	8343271		14.7863	15.6452	9.14886e-05	0.00225759	0.020385	9		ERRFI1 (-256903), SLC45A1 (-34615)	SLC45A1 (-34615)
chr5	177009101	177009102		21.3287	28.0702	0.000343451	0.00560776	0.0203886	5		DDX41 (-64632), TMED9 (-10057)	TMED9 (-10057)
chr16	20360336	20360337		11.5318	18.5185	0.000512119	0.00737096	0.0204001	5		GP2 (-21508), UMOD (+7286)	UMOD (+7286)
chr11	2143604	2143605		11.9751	20.7792	0.000213553	0.00404755	0.0204095	9		IGF2 (+18863), MRPL23 (+175097)	IGF2 (+18863)
chr11	2143590	2143591		18.1243	21.776	0.000409481	0.0063254	0.0204095	8		IGF2 (+18877), MRPL23 (+175083)	IGF2 (+18877)
chr12	132819907	132819908		-20.1144	-25.1456	0.00230103	0.0204686	0.0204686	4		GALNT9 (-129335), MUC8 (+230818)	GALNT9 (-129335)
chr3	156840445	156840446		-17.6277	-23.533	0.00231208	0.020535	0.020535	4		CCNL1 (+37556), TIPARP (+447812)	CCNL1 (+37556)
chr2	85726456	85726457		-16.8559	-17.878	0.00231902	0.0205766	0.0205766	4		CAPG (-88781), MAT2A (-39831)	MAT2A (-39831)
chr14	99787362	99787363		9.7895	15.2098	0.107808	0.259136	0.020678	4		BCL11B (-49798), SETD3 (+159853)	BCL11B (-49798)
chr14	99787386	99787387		11.0704	17.8338	0.0047093	0.0331556	0.020678	4		BCL11B (-49822), SETD3 (+159829)	BCL11B (-49822)
chr11	67731707	67731708		-15.1572	-28.658	0.00233857	0.0206937	0.0206937	4		ALDH3B2 (-289606), UNC93B1 (+39885)	UNC93B1 (+39885)
chr17	27900774	27900775		-8.68907	-16.109	0.0281525	0.108688	0.0207248	4		TP53I13 (+5113), GIT1 (+15792)	TP53I13 (+5113)
chr1	205000033	205000034		10.8975	18.956	0.0171079	0.0783047	0.0207372	4		CNTN2 (-12291), NFASC (+202252)	CNTN2 (-12291)
chr1	149212179	149212180		-15.1547	-25.5102	0.00483579	0.0337506	0.0207622	11		PPIAL4C (-340823), NBPF16 (+472737)	PPIAL4C (-340823)
chr1	149212239	149212240		-9.22817	-20.4135	0.00278484	0.0232831	0.0207622	8		PPIAL4C (-340763), NBPF16 (+472797)	PPIAL4C (-340763)
chr1	11681008	11681009		12.3415	23.223	0.000578187	0.00800802	0.0207693	8		FBXO2 (+33730), PTCHD2 (+141714)	FBXO2 (+33730)
chr19	35502952	35502953		-8.20129	-18.0303	0.0404135	0.13766	0.020775	4		SCN1B (-18772), GRAMD1A (+11762)	GRAMD1A (+11762)
chr4	4410510	4410511		15.9639	17.6316	0.0016434	0.0162995	0.0207764	8		ENSG00000168824 (+60644), STX18 (+133244)	ENSG00000168824 (+60644)
chr5	172905501	172905502		16.3731	18.006	0.00235305	0.0207801	0.0207801	4		STC2 (-148996), BOD1 (+138161)	BOD1 (+138161)
chr16	82466145	82466146		12.1699	16.9872	0.0216735	0.0915269	0.0208312	8		MPHOSPH6 (-262315), CDH13 (-194424)	CDH13 (-194424)
chr15	93574708	93574709		19.9513	17.2039	0.00328764	0.0260391	0.0208333	6		RGMA (+42383), CHD2 (+131651)	RGMA (+42383)
chr9	214150	214151		6.69983	16.3043	0.00711886	0.0437249	0.0208349	9		CBWD1 (-35093), DOCK8 (-714)	DOCK8 (-714)
chr3	10786162	10786163		21.2852	25.0817	0.00236259	0.020837	0.020837	6		ATP2B2 (-238895), SLC6A11 (-71722)	SLC6A11 (-71722)
chr18	31902476	31902477		-7.26941	-17.037	0.0212054	0.0902203	0.0208954	9		DTNA (-270826), NOL4 (-98962)	NOL4 (-98962)
chr7	140341134	140341135		-14.3544	-19.1259	0.0229028	0.0949112	0.0209133	4		ADCK2 (-31818), DENND2A (-559)	DENND2A (-559)
chr7	57854484	57854485		15.3022	21.5909	0.000530871	0.00755434	0.0209993	4		ZNF716 (+344602)	ZNF716 (+344602)
chr7	27184531	27184532		7.6019	23.0769	0.00422032	0.0308026	0.021001	5		HOXA5 (-1245), HOXA6 (+2861)	HOXA5 (-1245)
chr11	99512149	99512150		9.84227	17.7156	0.0024009	0.0210646	0.0210646	4		CNTN5 (+620230)	CNTN5 (+620230)
chr2	20872224	20872225		5.63466	17.7326	0.000307956	0.00520375	0.0210691	5		GDF7 (+5801), APOB (+394720)	GDF7 (+5801)
chr19	5075291	5075292		13.7188	23.875	0.0210483	0.0897795	0.0210783	10		KDM4B (+106160), PTPRS (+265522)	KDM4B (+106160)
chr10	77056298	77056299		-16.6084	-24.3849	0.00501095	0.0345658	0.0210803	6		COMTD1 (-60530), ZNF503 (+105365)	COMTD1 (-60530)
chr8	104117789	104117790		13.3243	15.6711	0.000229616	0.00425431	0.0211954	8		BAALC (-35148), ATP6V1C1 (+84499)	BAALC (-35148)
chr8	104117865	104117866		6.56916	19.2982	0.00804871	0.0474598	0.0211954	11		BAALC (-35072), ATP6V1C1 (+84575)	BAALC (-35072)
chr1	89440927	89440928		15.8115	22.1581	0.00503159	0.0346613	0.0212047	4		GTF2B (-83627), CCBL2 (+17676)	CCBL2 (+17676)
chr1	89440960	89440961		12.7557	23.012	0.0203274	0.0877414	0.0212047	4		GTF2B (-83660), CCBL2 (+17643)	CCBL2 (+17643)
chr20	60829607	60829608		12.0952	16.4835	0.00490787	0.0340873	0.021208	5		ADRM1 (-48453), OSBPL2 (+16028)	OSBPL2 (+16028)
chr14	58241426	58241427		-12.7163	-22.3214	0.00242516	0.0212082	0.0212082	7		SLC35F4 (-177812), C14orf37 (+377504)	SLC35F4 (-177812)
chr2	206749858	206749859		8.79194	18.5315	0.00242713	0.0212198	0.0212198	7		INO80D (+201047), NRP2 (+202635)	INO80D (+201047)
chr4	189155408	189155409		-8.42499	-21.5909	0.00243069	0.0212408	0.0212408	6		TRIML1 (+94836)	TRIML1 (+94836)
chr22	46529454	46529455		11.5447	19.7312	0.00029066	0.00500152	0.0213355	6		WNT7B (-156446), PPARA (-17044)	PPARA (-17044)
chr2	239168752	239168753		-13.7052	-21.7143	0.00244891	0.0213482	0.0213482	5		HES6 (-19988), PER2 (+28497)	HES6 (-19988)
chr19	10747164	10747165		-14.7141	-18.4133	0.0105623	0.0568785	0.0215266	4		ILF3 (-17772), SLC44A2 (+11231)	SLC44A2 (+11231)
chr19	10747171	10747172		-7.49336	-17.4486	0.010619	0.0570814	0.0215266	4		ILF3 (-17765), SLC44A2 (+11238)	SLC44A2 (+11238)
chr16	10316549	10316550		10.01	15.5574	0.00247984	0.0215299	0.0215299	6		ATF7IP2 (-163362), GRIN2A (-39939)	GRIN2A (-39939)
chr18	76529111	76529112		12.5632	19.7479	0.00248216	0.0215435	0.0215435	9		SALL3 (-211163)	SALL3 (-211163)
chr9	138234877	138234878		7.31946	24.9508	0.101618	0.249549	0.0215735	4		PPP1R26 (-136770), OLFM1 (+267512)	PPP1R26 (-136770)
chr17	70498344	70498345		16.7727	17.3737	0.00387259	0.0290728	0.0216016	4		SOX9 (+381184), SLC39A11 (+590482)	SOX9 (+381184)
chr19	378346	378347		9.10799	16.8696	0.0239366	0.0977072	0.0216024	6		THEG (-2334), SHC2 (+82649)	THEG (-2334)
chr17	64712304	64712305		11.2954	21.4872	0.000629015	0.00848216	0.0216388	4		CACNG5 (-118930), PRKCA (+413361)	CACNG5 (-118930)
chr21	11123634	11123635		8.70212	21.5909	0.000203509	0.00391574	0.0216438	6		TPTE (-132753)	TPTE (-132753)
chr9	101248479	101248480		5.74944	16.6667	0.0025009	0.0216532	0.0216532	5		TBC1D2 (-230565), GABBR2 (+222999)	GABBR2 (+222999)
chr2	72161287	72161288		-6.5287	-25.1748	0.0025152	0.0217367	0.0217367	4		CYP26B1 (+213879), DYSF (+467456)	CYP26B1 (+213879)
chr20	40384092	40384093		-8.71179	-17.5	0.00254189	0.0218922	0.0218922	5		CHD6 (-136960)	CHD6 (-136960)
chr5	179199279	179199280		13.8564	21.2121	0.00254417	0.0219054	0.0219054	7		LTC4S (-21707), MAML1 (+39429)	LTC4S (-21707)
chr11	60917827	60917828		13.3883	24.7969	0.00254663	0.0219197	0.0219197	4		VPS37C (+11261), CD5 (+47961)	VPS37C (+11261)
chr4	18984300	18984301		14.1605	16.7393	0.00255471	0.0219667	0.0219666	6		LCORL (-960818)	LCORL (-960818)
chr19	549272	549273		-16.1102	-21.7391	0.00031536	0.00528921	0.02197	5		BSG (-23292), GZMM (+5239)	GZMM (+5239)
chr11	133928588	133928589		13.7798	27.0833	0.0137819	0.0678671	0.021974	7		IGSF9B (-101709), JAM3 (-10231)	JAM3 (-10231)
chr14	104672927	104672928		-41.2487	-56.4394	0.0050061	0.0345434	0.0219836	4		C14orf144 (-37613), KIF26A (+67868)	C14orf144 (-37613)
chr14	104672921	104672922		-43.5799	-50.2273	0.000218838	0.00411611	0.0219836	4		C14orf144 (-37619), KIF26A (+67862)	C14orf144 (-37619)
chr14	104672817	104672818		-6.88552	-19.2988	0.339393	0.530393	0.0219836	4		C14orf144 (-37723), KIF26A (+67758)	C14orf144 (-37723)
chr14	104672923	104672924		-7.4313	-16.3636	0.000725116	0.00934604	0.0219836	4		C14orf144 (-37617), KIF26A (+67864)	C14orf144 (-37617)
chr19	5419320	5419321		9.89491	17.7545	0.0157063	0.0740023	0.0219944	4		PTPRS (-78507), ZNRF4 (-36105)	ZNRF4 (-36105)
chr11	45433977	45433978		-17.3633	-18.6813	6.62401e-05	0.00180618	0.0220049	7		SYT13 (-126108), CHST1 (+253194)	SYT13 (-126108)
chr19	38886739	38886740		9.1477	20.1126	0.0196979	0.0859406	0.0220247	6		SPRED3 (+5900), RASGRP4 (+30062)	SPRED3 (+5900)
chr19	38886745	38886746		10.4266	28.1315	4.28084e-05	0.0013352	0.0220247	6		SPRED3 (+5906), RASGRP4 (+30056)	SPRED3 (+5906)
chr20	46876925	46876926		13.6918	17.4873	0.00257039	0.0220576	0.0220576	5		SULF2 (-461596), PREX1 (+567494)	SULF2 (-461596)
chr17	34074956	34074957		8.25011	16.6667	0.0361829	0.128082	0.0221111	7		GAS2L2 (+4940), RASL10B (+16289)	GAS2L2 (+4940)
chr1	55775985	55775986		19.9226	18.3333	0.00258386	0.0221355	0.0221355	7		USP24 (-95200)	USP24 (-95200)
chr14	61919213	61919214		-20.7544	-43.9904	0.011515	0.0602388	0.0221446	4		HIF1A (-245126), PRKCH (+130779)	PRKCH (+130779)
chr14	61919247	61919248		-19.7079	-43.3036	0.0102952	0.0559178	0.0221446	4		HIF1A (-245092), PRKCH (+130813)	PRKCH (+130813)
chr2	70903802	70903803		14.2968	28.3009	0.00259183	0.0221816	0.0221816	6		TGFA (-122656), ADD2 (+91506)	ADD2 (+91506)
chr2	88515032	88515033		-6.30031	-17.8571	0.00260189	0.0222397	0.0222397	4		TEX37 (-309136), THNSL2 (+44054)	THNSL2 (+44054)
chr10	29228942	29228943		13.7401	18.5714	0.0333976	0.121552	0.0223287	5		LYZL1 (-349047), BAMBI (+262672)	BAMBI (+262672)
chr10	29228926	29228927		12.7303	22.7273	0.00206871	0.0190477	0.0223287	5		LYZL1 (-349063), BAMBI (+262656)	BAMBI (+262656)
chr10	29228902	29228903		22.4917	26.3636	0.00413322	0.0303739	0.0223287	5		LYZL1 (-349087), BAMBI (+262632)	BAMBI (+262632)
chr17	2592874	2592875		-12.0493	-23.0082	0.00261807	0.0223329	0.0223329	6		CLUH (+22439), PAFAH1B1 (+95835)	CLUH (+22439)
chr5	178863982	178863983		-10.3219	-19.9265	0.0016823	0.01656	0.0223449	6		RUFY1 (-113576), ADAMTS2 (-91552)	ADAMTS2 (-91552)
chr4	174445788	174445789		8.72813	16.5826	0.000308838	0.00521397	0.0223704	11		SCRG1 (-125102), HAND2 (+5591)	HAND2 (+5591)
chr16	63324110	63324111		12.1509	15.5086	0.00609559	0.0394149	0.0223933	8		NONE	NONE
chr7	4456747	4456748		-6.57682	-16.1836	0.0026355	0.0224331	0.0224332	11		FOXK1 (-265192)	FOXK1 (-265192)
chr7	140867890	140867891		8.98446	25.6522	0.0137531	0.0677731	0.0224791	5		AGK (-383098), TMEM178B (+93859)	TMEM178B (+93859)
chr20	43439687	43439688		-8.64131	-17.2697	0.00818581	0.0479976	0.0224869	4		YWHAB (-74664), RIMS4 (-776)	RIMS4 (-776)
chr4	8599812	8599813		16.4675	28.9286	6.95572e-05	0.00186823	0.0225467	4		CPZ (+5426), HMX1 (+273730)	CPZ (+5426)
chr3	176892056	176892057		-25.6971	-34.2424	0.00267415	0.0226546	0.0226546	4		TBL1XR1 (+22209)	TBL1XR1 (+22209)
chr12	47602919	47602920		-16.3082	-31.3218	0.00268962	0.022743	0.022743	5		AMIGO2 (-129272), RPAP3 (+496924)	AMIGO2 (-129272)
chr18	14179600	14179601		13.9987	16.3636	0.0705037	0.197415	0.022753	5		ANKRD30B (-568638), ZNF519 (-47172)	ZNF519 (-47172)
chr5	72635110	72635111		-8.00787	-16.264	0.0300324	0.113391	0.0227667	4		FOXD1 (+109241), TMEM174 (+166089)	FOXD1 (+109241)
chr5	72635135	72635136		10.9539	25.29	0.00360204	0.0276904	0.0227667	4		FOXD1 (+109216), TMEM174 (+166114)	FOXD1 (+109216)
chr10	71056312	71056313		-17.268	-27.2727	0.00269491	0.0227731	0.0227732	5		HK1 (+7813), TACR2 (+120310)	HK1 (+7813)
chr17	16734818	16734819		11.422	22.9755	0.00270957	0.0228567	0.0228567	6		ZNF624 (-177652), TNFRSF13B (+140583)	TNFRSF13B (+140583)
chr4	8547103	8547104		14.2671	19.3172	0.00108669	0.0123098	0.0228671	8		GPR78 (-35189), TRMT44 (+104554)	GPR78 (-35189)
chr4	8547072	8547073		16.2233	27.1555	0.00542264	0.0364448	0.0228671	8		GPR78 (-35220), TRMT44 (+104523)	GPR78 (-35220)
chr4	8547080	8547081		11.1616	27.4096	1.17134e-06	0.000108427	0.0228671	8		GPR78 (-35212), TRMT44 (+104531)	GPR78 (-35212)
chr8	145020319	145020320		-13.6636	-30.9982	0.00570893	0.0377229	0.0228685	4		EPPK1 (-67688), PLEC (+4724)	PLEC (+4724)
chr19	51026790	51026791		8.9271	15.8874	0.00130491	0.0139393	0.0228713	6		ASPDH (-9649), LRRC4B (+27508)	ASPDH (-9649)
chr6	44457721	44457722		-10.3377	-18.3206	0.0027174	0.0229012	0.0229012	4		RUNX2 (-838384), CDC5L (+102460)	CDC5L (+102460)
chr12	127618650	127618651		22.6722	29.2308	0.0162426	0.0756639	0.0229135	7		NONE	NONE
chr17	8976221	8976222		-16.9956	-15.8565	0.00272389	0.0229381	0.0229381	5		NTN1 (+51363), STX8 (+503331)	NTN1 (+51363)
chr17	42336708	42336709		10.1288	15.0474	0.00347929	0.0270517	0.0229598	10		UBTF (-37715), SLC4A1 (+8800)	SLC4A1 (+8800)
chr19	40727817	40727818		-8.56285	-20.8333	0.00272813	0.0229622	0.0229622	11		TTC9B (-3512), CNTD2 (+4779)	TTC9B (-3512)
chr13	47734993	47734994		6.06693	16.6667	0.0493305	0.156715	0.0229714	5		HTR2A (-264821), SUCLA2 (+840468)	HTR2A (-264821)
chr15	96875579	96875580		-8.72812	-16.4286	0.00891562	0.0508099	0.0230385	11		NR2F2 (+1634)	NR2F2 (+1634)
chr11	116007988	116007989		7.41168	16.1187	0.0053483	0.0361092	0.0230451	4		CADM1 (-632856), BUD13 (+635715)	CADM1 (-632856)
chr17	38356415	38356416		12.0954	23.3333	0.00274843	0.0230773	0.0230773	5		WIPF2 (-19158), RAPGEFL1 (+22174)	WIPF2 (-19158)
chr9	136521614	136521615		-7.07577	-24.8224	0.000742137	0.00949506	0.0230797	6		DBH (+20133), SARDH (+83427)	DBH (+20133)
chr19	38886710	38886711		8.45653	18.9674	0.0133202	0.0663514	0.0231563	6		SPRED3 (+5871), RASGRP4 (+30091)	SPRED3 (+5871)
chr19	38886702	38886703		9.37843	28.5326	2.68492e-05	0.000966155	0.0231563	5		SPRED3 (+5863), RASGRP4 (+30099)	SPRED3 (+5863)
chr16	84347167	84347168		7.16037	15.0121	0.0131023	0.0656297	0.0231715	6		ATP2C2 (-54965), WFDC1 (+18916)	WFDC1 (+18916)
chr16	84347083	84347084		8.3952	18.71	0.0496177	0.157306	0.0231715	8		ATP2C2 (-55049), WFDC1 (+18832)	WFDC1 (+18832)
chr17	79284129	79284130		10.0663	15.8075	0.00433804	0.0313771	0.0231866	4		SLC38A10 (-15025), TMEM105 (+20344)	SLC38A10 (-15025)
chr17	71398132	71398133		14.0989	16.193	0.018168	0.0814765	0.0232573	4		CDC42EP4 (-89819), SDK2 (+242095)	CDC42EP4 (-89819)
chr19	13056175	13056176		-15.7352	-15.024	8.05934e-05	0.00206834	0.0232994	12		RAD23A (-526), CALR (+6755)	RAD23A (-526)
chr9	84087629	84087630		-20.7332	-24.9603	0.00279408	0.0233352	0.0233352	4		TLE1 (+216590)	TLE1 (+216590)
chr7	38669837	38669838		16.4132	22.6449	0.000332857	0.00548864	0.0233984	4		AMPH (+1329), STARD3NL (+452014)	AMPH (+1329)
chr4	3293555	3293556		24.006	36.7788	0.00111769	0.0125474	0.0233989	4		RGS12 (-22318), HTT (+217148)	RGS12 (-22318)
chr1	21947203	21947204		-12.9753	-25	0.00875689	0.0502052	0.0234114	5		RAP1GAP (+31144), ALPL (+111339)	RAP1GAP (+31144)
chr1	21947174	21947175		19.0306	16.9872	0.0727962	0.201523	0.0234114	5		RAP1GAP (+31173), ALPL (+111310)	RAP1GAP (+31173)
chr1	21947191	21947192		20.548	20.614	0.00843824	0.0489797	0.0234114	5		RAP1GAP (+31156), ALPL (+111327)	RAP1GAP (+31156)
chr4	10247609	10247610		20.4794	26.1875	0.00909165	0.0514761	0.0234157	7		WDR1 (-129126), ZNF518B (+211374)	WDR1 (-129126)
chr19	776591	776592		7.3503	16.6667	0.000228468	0.00423969	0.0234714	5		PTBP1 (-20483), MISP (+25466)	PTBP1 (-20483)
chr15	85372166	85372167		20.0807	24.5211	0.000622254	0.00841983	0.0234879	5		SLC28A1 (-55746), ALPK3 (+12256)	ALPK3 (+12256)
chr3	149197891	149197892		24.7521	28.1633	0.0028267	0.0235186	0.0235186	4		TM4SF4 (+6131), WWTR1 (+223168)	TM4SF4 (+6131)
chr17	3545180	3545181		9.28066	16.9516	0.00134515	0.0142296	0.0235191	9		CTNS (+5408), TAX1BP3 (+26795)	CTNS (+5408)
chr3	154607133	154607134		11.19	17.7778	0.00282932	0.0235333	0.0235333	4		GPR149 (-459630), MME (-190302)	MME (-190302)
chr16	21228008	21228009		13.8379	19.6296	0.00244715	0.0213378	0.0236163	11		ANKS4B (-16977), ZP2 (-2178)	ZP2 (-2178)
chr16	21228098	21228099		13.359	30	0.0139029	0.0682614	0.0236163	5		ANKS4B (-16887), ZP2 (-2268)	ZP2 (-2268)
chr16	12730860	12730861		8.24022	20.9091	0.0440159	0.145528	0.0237257	7		CPPED1 (+167013), SNX29 (+660266)	CPPED1 (+167013)
chr7	98413965	98413966		25.6788	32.5893	0.000647272	0.00864941	0.0237855	5		TMEM130 (+53523), NPTX2 (+167357)	TMEM130 (+53523)
chr7	73039246	73039247		14.9471	15.7563	0.00579659	0.0381098	0.0237949	7		VPS37D (-42908), MLXIPL (-377)	MLXIPL (-377)
chr4	45190756	45190757		5.5174	16.0345	3.19899e-05	0.00109105	0.0238369	11		GNPDA2 (-462145), GABRG1 (+935341)	GNPDA2 (-462145)
chr12	131524615	131524616		-9.56371	-18.6364	0.0102404	0.0557196	0.023873	4		SFSWAP (-671066), GPR133 (+86164)	GPR133 (+86164)
chr2	6449481	6449482		-13.5058	-15.9778	0.000102029	0.00243402	0.0239799	6		CMPK2 (+556345), SOX11 (+616683)	CMPK2 (+556345)
chr19	31763986	31763987		6.5781	19.0789	0.0029139	0.0240054	0.0240054	5		TSHZ3 (+76466), ZNF536 (+900668)	TSHZ3 (+76466)
chr11	117699089	117699090		19.8437	30.1282	6.30787e-05	0.00174612	0.0240342	5		FXYD2 (-3631), FXYD6 (+48807)	FXYD2 (-3631)
chr2	233232676	233232677		8.62544	22.199	0.00854651	0.0493979	0.0240689	4		ALPP (-10567), DIS3L2 (+406384)	ALPP (-10567)
chr5	136947352	136947353		-13.4102	-19.5455	0.0711793	0.198631	0.024077	6		SPOCK1 (-112316), KLHL3 (+124426)	SPOCK1 (-112316)
chr22	29621890	29621891		11.8781	23.75	0.00900961	0.0511662	0.0241497	7		EMID1 (+20051), RHBDD3 (+42076)	EMID1 (+20051)
chr2	30159027	30159028		12.4875	23.1131	0.00294636	0.0241854	0.0241854	4		LBH (-295369), ALK (-14596)	ALK (-14596)
chr18	46365353	46365354		13.0606	25	0.00294675	0.0241875	0.0241875	4		SMAD7 (+111727), CTIF (+299825)	SMAD7 (+111727)
chr12	28129340	28129341		-20.2143	-26.177	0.00294689	0.0241883	0.0241883	4		CCDC91 (-214038), PTHLH (-4438)	PTHLH (-4438)
chr9	106675051	106675052		-14.138	-21.0526	0.0029478	0.0241933	0.0241933	5		SMC2 (-181489), CYLC2 (+917459)	SMC2 (-181489)
chr16	86791529	86791530		6.59116	18.3824	0.0437094	0.144868	0.0242217	4		FOXL1 (+179415), FBXO31 (+625833)	FOXL1 (+179415)
chr1	27683465	27683466		19.264	26.7892	0.00295642	0.024241	0.024241	4		MAP3K6 (+9917), SYTL1 (+12102)	MAP3K6 (+9917)
chr17	55933294	55933295		11.1096	20.5882	0.00295676	0.0242429	0.0242429	7		MRPS23 (-5878), VEZF1 (+132218)	MRPS23 (-5878)
chr5	28810202	28810203		14.2151	21.7647	0.00382249	0.0288193	0.0242491	4		NONE	NONE
chr20	61174529	61174530		-18.7618	-35.1648	0.0017367	0.0169208	0.0242896	5		GATA5 (-123504), SLCO4A1 (-99267)	SLCO4A1 (-99267)
chr20	61174379	61174380		12.9828	18.2432	0.0309066	0.115542	0.0242896	4		GATA5 (-123354), SLCO4A1 (-99417)	SLCO4A1 (-99417)
chr20	61174356	61174357		9.49419	19.6898	0.00108555	0.012301	0.0242896	4		GATA5 (-123331), SLCO4A1 (-99440)	SLCO4A1 (-99440)
chr19	1079359	1079360		-15.2169	-20.1923	0.00297369	0.0243364	0.0243364	4		HMHA1 (+13438), POLR2E (+16238)	HMHA1 (+13438)
chr11	62146624	62146625		13.616	16.9643	0.00299061	0.0244296	0.0244296	5		SCGB1A1 (-39882), ASRGL1 (+41705)	SCGB1A1 (-39882)
chr11	34706899	34706900		11.1122	19.281	0.00299934	0.0244777	0.0244777	6		EHF (+52889), APIP (+231146)	EHF (+52889)
chr11	17656505	17656506		13.008	19.2874	0.00299934	0.0244777	0.0244777	8		MYOD1 (-84609), OTOG (+87586)	MYOD1 (-84609)
chr2	130970933	130970934		13.6746	17.1256	0.00201841	0.0187332	0.0244799	8		IMP4 (-128864), TUBA3E (-14900)	TUBA3E (-14900)
chr2	130970939	130970940		7.27186	19.0438	0.299471	0.491334	0.0244799	8		IMP4 (-128858), TUBA3E (-14906)	TUBA3E (-14906)
chr2	130970958	130970959		16.1102	24.359	0.00112368	0.012593	0.0244799	8		IMP4 (-128839), TUBA3E (-14925)	TUBA3E (-14925)
chr5	168711299	168711300		-11.3229	-21.875	0.02382	0.0973941	0.0245403	9		PANK3 (-704695), SLIT3 (+16833)	SLIT3 (+16833)
chr3	14433318	14433319		11.4062	24	0.0195512	0.0855181	0.0246295	7		XPC (-213036), SLC6A6 (-10757)	SLC6A6 (-10757)
chr1	22330148	22330149		14.3448	19.7368	0.00302976	0.0246447	0.0246447	5		CDC42 (-49012), CELA3A (+2000)	CELA3A (+2000)
chr21	41526338	41526339		16.4605	17.9769	4.26796e-07	5.33187e-05	0.0246996	10		PCP4 (+287096), DSCAM (+692726)	PCP4 (+287096)
chr1	149241739	149241740		17.5029	28.4167	0.00304052	0.0247037	0.0247037	6		PPIAL4C (-311263), NBPF16 (+502297)	PPIAL4C (-311263)
chr22	40051218	40051219		24.9106	32.7564	0.00304409	0.0247233	0.0247233	4		GRAP2 (-245867), CACNA1I (+84461)	CACNA1I (+84461)
chr12	79769055	79769056		8.51168	17.5439	0.000287352	0.0049624	0.0247236	11		PAWR (+315821), SYT1 (+510607)	PAWR (+315821)
chr12	79769049	79769050		9.94347	23.0588	0.0103458	0.0561005	0.0247236	11		PAWR (+315827), SYT1 (+510601)	PAWR (+315827)
chr10	25990823	25990824		-17.1424	-30.7692	0.000303369	0.00515048	0.0247284	7		MYO3A (-232372), GPR158 (+526833)	MYO3A (-232372)
chr11	105872609	105872610		5.15522	15.7576	0.00304919	0.0247512	0.0247512	4		MSANTD4 (+20344), GRIA4 (+391810)	MSANTD4 (+20344)
chr10	65617495	65617496		9.31449	16.4713	0.00305759	0.0247971	0.0247971	8		REEP3 (+336373)	REEP3 (+336373)
chr1	28642204	28642205		7.39248	19.7921	0.00642681	0.0408353	0.0248098	4		MED18 (-13344), SESN2 (+56167)	MED18 (-13344)
chr1	240415503	240415504		18.3781	28.12	0.00306652	0.0248459	0.0248459	6		FMN2 (+160324), GREM2 (+359945)	FMN2 (+160324)
chr13	27371805	27371806		-12.9174	-25.3056	0.00250125	0.0216552	0.024873	4		GPR12 (-36884), USP12 (+374227)	GPR12 (-36884)
chr13	27371809	27371810		-8.94652	-25	0.0644254	0.186269	0.024873	4		GPR12 (-36888), USP12 (+374223)	GPR12 (-36888)
chr8	87354306	87354307		-18.0557	-21.5557	0.00125778	0.0135955	0.0248734	10		SLC7A13 (-111697), WWP1 (-660)	WWP1 (-660)
chr10	74007698	74007699		-10.2476	-19.0234	0.00307255	0.0248788	0.0248788	6		ASCC1 (-31666), DDIT4 (-25979)	DDIT4 (-25979)
chr6	167317682	167317683		-7.11683	-19.5804	0.168461	0.343705	0.0249793	5		RPS6KA2 (-41644), RNASET2 (+52507)	RPS6KA2 (-41644)
chr6	167317823	167317824		10.427	28.5695	0.000503314	0.0072841	0.0249793	4		RPS6KA2 (-41785), RNASET2 (+52366)	RPS6KA2 (-41785)
chr6	167317837	167317838		16.6268	31.0695	0.00154574	0.0156366	0.0249793	4		RPS6KA2 (-41799), RNASET2 (+52352)	RPS6KA2 (-41799)
chr6	167317798	167317799		24.1249	32.2039	0.000407665	0.00630618	0.0249793	4		RPS6KA2 (-41760), RNASET2 (+52391)	RPS6KA2 (-41760)
chr1	215931483	215931484		11.9707	16.1905	0.00309397	0.0249955	0.0249955	8		KCTD3 (+190749), USH2A (+665254)	KCTD3 (+190749)
chr5	134662801	134662802		-8.48512	-15	2.4422e-05	0.000904638	0.0250102	7		PITX1 (-292814), H2AFY (+72510)	H2AFY (+72510)
chr7	102083194	102083195		16.9233	21.2121	0.00882417	0.050462	0.0250666	5		ORAI2 (+9199), ALKBH4 (+22128)	ORAI2 (+9199)
chr11	72415327	72415328		8.69816	26.6667	0.000158444	0.00329644	0.0250882	5		PDE2A (-29831), ARAP1 (+48120)	PDE2A (-29831)
chr19	8627003	8627004		-9.73823	-25.2451	0.000197033	0.00382966	0.0250979	5		ZNF414 (-47960), MYO1F (+15457)	MYO1F (+15457)
chr19	8627033	8627034		-7.90119	-19.0476	0.0065975	0.0415575	0.0250979	5		ZNF414 (-47990), MYO1F (+15427)	MYO1F (+15427)
chr5	1187032	1187033		9.29753	17.6623	0.00312181	0.0251469	0.0251469	4		SLC12A7 (-74883), SLC6A19 (-14677)	SLC6A19 (-14677)
chr11	44353998	44353999		9.21021	23.5582	0.00312307	0.0251537	0.0251537	4		CD82 (-233142), ALX4 (-22283)	ALX4 (-22283)
chr2	134022889	134022890		12.3778	15.0538	0.000229163	0.00424855	0.0251591	11		LYPD1 (-595112), NCKAP5 (+303141)	NCKAP5 (+303141)
chr2	10572216	10572217		17.9538	18.8703	0.00638647	0.0406637	0.0252059	7		ODC1 (+16413), HPCAL1 (+128391)	ODC1 (+16413)
chr6	369801	369802		-26.0922	-36.0672	0.00313302	0.0252077	0.0252077	4		IRF4 (-21937), DUSP22 (+77705)	IRF4 (-21937)
chr17	48670669	48670670		-13.1987	-16.8067	0.00389795	0.0292006	0.0252607	5		ABCC3 (-41548), CACNA1G (+31849)	CACNA1G (+31849)
chr19	551288	551289		8.84706	15.7658	0.0299906	0.113288	0.0252999	9		BSG (-21276), GZMM (+7255)	GZMM (+7255)
chr15	90234713	90234714		13.4988	23.8894	0.00721299	0.0441103	0.0253209	10		WDR93 (+686), MESP1 (+59827)	WDR93 (+686)
chr7	31023990	31023991		16.7222	22.0276	9.36757e-05	0.0022947	0.0253222	11		ADCYAP1R1 (-78819), GHRHR (+20353)	GHRHR (+20353)
chr2	25452361	25452362		5.26705	17.4493	0.000356344	0.00575114	0.0253431	10		POMC (-60590), DNMT3A (+113097)	POMC (-60590)
chr10	125251688	125251689		9.8059	15.3012	0.00414491	0.0304316	0.0253465	6		GPR26 (-174182), BUB3 (+337896)	GPR26 (-174182)
chr10	125251673	125251674		6.61954	18.5619	0.488937	0.660885	0.0253465	6		GPR26 (-174197), BUB3 (+337881)	GPR26 (-174197)
chr4	3636763	3636764		22.1089	27.4242	0.00110718	0.0124671	0.0253715	4		ADRA2C (-131361), LRPAP1 (-102478)	LRPAP1 (-102478)
chr20	58163119	58163120		5.61046	16	0.00316485	0.02538	0.02538	5		PHACTR3 (-16483), EDN3 (+287638)	PHACTR3 (-16483)
chr13	114932215	114932216		-11.9748	-21.3636	0.00107645	0.0122308	0.0253892	6		CDC16 (-68146), RASA3 (-34130)	RASA3 (-34130)
chr13	114932224	114932225		-12.441	-16.6667	0.01586	0.0744805	0.0253892	7		CDC16 (-68137), RASA3 (-34139)	RASA3 (-34139)
chr11	76849366	76849367		-15.6528	-21.8613	0.000344966	0.00562469	0.0253993	8		MYO7A (+10057), GDPD4 (+149096)	MYO7A (+10057)
chr10	132976316	132976317		16.8626	36.7788	9.07949e-05	0.00224576	0.0254683	4		PPP2R2D (-771638)	PPP2R2D (-771638)
chr7	158261479	158261480		-15.1878	-20.5794	0.00318364	0.0254814	0.0254814	6		PTPRN2 (+118891)	PTPRN2 (+118891)
chr10	130492131	130492132		9.15041	25.7143	0.00318525	0.0254901	0.0254901	9		MGMT (-773316), MKI67 (-567483)	MKI67 (-567483)
chr1	11519544	11519545		8.87818	15.8785	0.0097756	0.0540236	0.0255213	6		PTCHD2 (-19750), UBIAD1 (+186282)	PTCHD2 (-19750)
chr1	11519573	11519574		13.5756	16.6348	0.0121087	0.0622838	0.0255213	6		PTCHD2 (-19721), UBIAD1 (+186311)	PTCHD2 (-19721)
chr1	11519581	11519582		11.5029	20	0.0297787	0.112763	0.0255213	5		PTCHD2 (-19713), UBIAD1 (+186319)	PTCHD2 (-19713)
chr21	44537423	44537424		-16.6412	-28.2297	6.2969e-05	0.00174402	0.0255317	5		CRYAA (-51694), U2AF1 (-9727)	U2AF1 (-9727)
chr4	181454595	181454596		-10.2928	-26.8398	0.00319624	0.0255493	0.0255493	5		NONE	NONE
chr22	48951136	48951137		8.47834	16.4286	0.241963	0.430822	0.0256041	5		FAM19A5 (+65865)	FAM19A5 (+65865)
chr1	3284155	3284156		-13.5662	-18.3437	0.00224853	0.0201519	0.0256188	12		ARHGEF16 (-86834), PRDM16 (+298381)	ARHGEF16 (-86834)
chr14	99679579	99679580		-9.76249	-19.883	0.0107995	0.0577247	0.0256305	7		BCL11B (+57985)	BCL11B (+57985)
chr14	99679657	99679658		5.85359	15.9091	0.0265935	0.104702	0.0256305	11		BCL11B (+57907)	BCL11B (+57907)
chr18	35147936	35147937		-20.6992	-16.6667	2.96775e-07	4.12792e-05	0.0256467	11		CELF4 (-1937)	CELF4 (-1937)
chr16	81042038	81042039		-10.0625	-20.6765	0.00691216	0.0428723	0.0256813	6		ATMIN (-27413), CENPN (+1220)	CENPN (+1220)
chr10	81048423	81048424		11.9941	19.2454	0.00324359	0.0258036	0.0258036	6		PPIF (-58810), ZMIZ1 (+219632)	PPIF (-58810)
chr17	76774575	76774576		-21.0919	-29.8611	0.00324396	0.0258056	0.0258056	5		DNAH17 (-201100), CYTH1 (+3800)	CYTH1 (+3800)
chr20	58190411	58190412		8.24714	16.6667	0.0301247	0.113619	0.0258261	5		PHACTR3 (+10809), SYCP2 (+318298)	PHACTR3 (+10809)
chr20	58190383	58190384		22.5827	29.7619	0.00475823	0.0333864	0.0258261	5		PHACTR3 (+10781), SYCP2 (+318326)	PHACTR3 (+10781)
chr12	132886871	132886872		-13.9612	-25.1613	0.000306345	0.00518507	0.0258272	4		GALNT9 (-196299), MUC8 (+163854)	MUC8 (+163854)
chr17	77382822	77382823		14.3365	25.8333	0.000146276	0.00312	0.0258395	5		RBFOX3 (+95740), ENGASE (+311796)	RBFOX3 (+95740)
chr13	105108658	105108659		6.01123	15.7647	0.0230144	0.0952152	0.0258802	4		NONE	NONE
chr16	3868890	3868891		8.79759	15.9002	0.0568671	0.171839	0.0259022	8		TRAP1 (-101293), CREBBP (+61836)	CREBBP (+61836)
chr16	3868935	3868936		12.8379	20.1136	0.0597263	0.177378	0.0259022	8		TRAP1 (-101338), CREBBP (+61791)	CREBBP (+61791)
chr16	3240294	3240295		-32.6581	-41.5954	0.00327843	0.02599	0.02599	4		OR1F1 (-13952), CASP16 (+46051)	OR1F1 (-13952)
chr1	23763701	23763702		9.49637	19.1634	0.000252279	0.00453836	0.0260691	8		TCEA3 (-12469), ASAP3 (+46969)	TCEA3 (-12469)
chr1	23763697	23763698		10.0359	20.5646	0.00495627	0.0343124	0.0260691	8		TCEA3 (-12465), ASAP3 (+46973)	TCEA3 (-12465)
chr1	23763676	23763677		18.354	31.0574	0.0236852	0.0970314	0.0260691	4		TCEA3 (-12444), ASAP3 (+46994)	TCEA3 (-12444)
chr1	182922080	182922081		6.14711	23.5577	0.00110284	0.0124338	0.0261179	5		LAMC1 (-70514), DHX9 (+113577)	LAMC1 (-70514)
chr21	37433355	37433356		10.6657	15.4921	0.0033046	0.0261295	0.0261295	6		CBR1 (-8883), SETD4 (-797)	SETD4 (-797)
chr18	70492006	70492007		6.68203	20.979	0.00331854	0.0262037	0.0262037	7		CBLN2 (-280233), NETO1 (+43177)	NETO1 (+43177)
chr7	134576350	134576351		-16.2454	-19.9869	0.00354718	0.0274058	0.0262156	4		AGBL3 (-94908), CALD1 (+111950)	AGBL3 (-94908)
chr20	61879446	61879447		17.538	22.3077	0.00333177	0.026274	0.026274	4		NKAIN4 (+6445), BIRC7 (+12212)	NKAIN4 (+6445)
chr2	27301489	27301490		-10.7288	-33.0983	0.000288377	0.00497454	0.0262745	6		KHK (-8125), EMILIN1 (+55)	EMILIN1 (+55)
chr2	27301487	27301488		-22.3538	-28.2506	0.000958742	0.0113044	0.0262745	4		KHK (-8127), EMILIN1 (+53)	EMILIN1 (+53)
chr2	27301495	27301496		-13.8576	-22.7467	0.0108129	0.0577723	0.0262745	6		KHK (-8119), EMILIN1 (+61)	EMILIN1 (+61)
chr5	154139685	154139686		-11.6329	-15.1786	0.00619278	0.0398344	0.026324	7		LARP1 (+47224), FAXDC2 (+90780)	LARP1 (+47224)
chr3	10877362	10877363		10.4033	15.1961	0.00335319	0.0263876	0.0263876	11		SLC6A1 (-157047), SLC6A11 (+19478)	SLC6A11 (+19478)
chr9	89193111	89193112		8.93172	16.6667	0.00949262	0.0529773	0.0263884	7		ZCCHC6 (-223785), GAS1 (+368992)	ZCCHC6 (-223785)
chr10	125953625	125953626		15.2522	21.0654	0.00335442	0.0263942	0.0263942	4		CHST15 (-101656), OAT (+153879)	CHST15 (-101656)
chr11	133711295	133711296		10.9147	21.6374	0.026875	0.105427	0.0264219	6		OPCML (-897730), SPATA19 (+4100)	SPATA19 (+4100)
chr14	103107539	103107540		8.87574	15.4762	0.0196713	0.0858641	0.0264656	5		TRAF3 (-136273), RCOR1 (+48542)	RCOR1 (+48542)
chr14	103107515	103107516		13.6871	23.9081	0.00836684	0.048703	0.0264656	5		TRAF3 (-136297), RCOR1 (+48518)	RCOR1 (+48518)
chr13	98960012	98960013		-11.5974	-17.8638	0.00338459	0.0265538	0.0265538	6		RNF113B (-130494), STK24 (+214239)	RNF113B (-130494)
chr22	20226897	20226898		7.03505	16.6667	0.0543213	0.166819	0.0266163	7		RTN4R (+29156), ZDHHC8 (+107427)	RTN4R (+29156)
chr22	20226888	20226889		10.1517	25	0.0596295	0.177192	0.0266163	7		RTN4R (+29165), ZDHHC8 (+107418)	RTN4R (+29165)
chr18	28991080	28991081		16.4338	27.0221	0.00498435	0.0344427	0.026642	4		DSG3 (-36677), DSG4 (+34235)	DSG4 (+34235)
chr2	152144865	152144866		9.15409	23.3333	0.03083	0.115354	0.0266888	9		RBM43 (-26473), NMI (+1705)	NMI (+1705)
chr2	152144883	152144884		9.34416	30.7692	0.00497027	0.0343774	0.0266888	9		RBM43 (-26491), NMI (+1687)	NMI (+1687)
chr7	63249652	63249653		-5.3348	-18.2018	0.00380942	0.028753	0.0267106	10		ZNF727 (-256168)	ZNF727 (-256168)
chr11	1507346	1507347		16.8534	23.3333	0.000412307	0.00635524	0.0267127	7		MOB2 (+629), BRSK2 (+74965)	MOB2 (+629)
chr8	134197569	134197570		-17.4069	-22.2944	0.00390618	0.0292421	0.0267208	4		SLA (-124967), WISP1 (-5712)	WISP1 (-5712)
chr21	45670648	45670649		20.5037	20.7077	0.0164826	0.0764013	0.0267256	4		ICOSLG (-9821), DNMT3L (+11450)	ICOSLG (-9821)
chr5	179344321	179344322		-7.53982	-18.071	0.0034176	0.0267279	0.0267278	4		TBC1D9B (-9463), RNF130 (+154796)	TBC1D9B (-9463)
chr2	20644584	20644585		10.0856	17.682	0.00513119	0.0351199	0.0267561	6		PUM2 (-117441), RHOB (-2250)	RHOB (-2250)
chr14	105179601	105179602		5.29416	21.0526	0.0750306	0.205481	0.0267744	11		ADSSL1 (-16469), INF2 (+23628)	ADSSL1 (-16469)
chr9	133794961	133794962		11.3489	15.625	0.0484546	0.154903	0.0267839	7		QRFP (-25737), FIBCD1 (+19275)	FIBCD1 (+19275)
chr9	133794873	133794874		12.4999	25.375	5.22987e-05	0.00153379	0.0267839	4		QRFP (-25649), FIBCD1 (+19363)	FIBCD1 (+19363)
chr10	131741470	131741471		-5.87735	-16.6209	0.00342908	0.0267883	0.0267883	10		EBF3 (+20634), MGMT (+476023)	EBF3 (+20634)
chr19	56638498	56638499		7.18994	15.0862	0.0772818	0.209423	0.0268141	5		ZNF444 (-14057), ZNF787 (-5850)	ZNF787 (-5850)
chr19	56638484	56638485		8.33192	16.6667	0.00231727	0.0205661	0.0268141	5		ZNF444 (-14071), ZNF787 (-5836)	ZNF787 (-5836)
chr7	5710485	5710486		8.99984	20.4186	0.00847166	0.049109	0.0268856	8		FSCN1 (+78032), RNF216 (+110884)	FSCN1 (+78032)
chr11	72917614	72917615		-11.0399	-20.2941	0.00344762	0.0268857	0.0268857	5		FCHSD2 (-64309), P2RY2 (-11729)	P2RY2 (-11729)
chr1	25051526	25051527		10.1547	18.6235	0.000120066	0.00272318	0.0269293	9		CLIC4 (-20321), SRRM1 (+82024)	CLIC4 (-20321)
chr5	131708133	131708134		-10.8754	-21.381	0.00375061	0.0284537	0.0269426	4		SLC22A5 (+2690), IRF1 (+118356)	SLC22A5 (+2690)
chr18	42205337	42205338		17.4712	18.9357	0.00346977	0.0270018	0.0270018	8		SETBP1 (-55525)	SETBP1 (-55525)
chr10	114772731	114772732		7.34771	15.5844	0.100249	0.247398	0.0270547	7		HABP2 (-540053), TCF7L2 (+62723)	TCF7L2 (+62723)
chr10	114772710	114772711		14.7565	20.6697	0.00166236	0.0164267	0.0270547	10		HABP2 (-540074), TCF7L2 (+62702)	TCF7L2 (+62702)
chr10	114772745	114772746		15.9909	31.6667	0.0316344	0.117315	0.0270547	7		HABP2 (-540039), TCF7L2 (+62737)	TCF7L2 (+62737)
chr5	10567965	10567966		-26.1953	-25.5952	0.00348079	0.0270595	0.0270595	4		ROPN1L (+126330), DAP (+193418)	ROPN1L (+126330)
chr9	124062859	124062860		6.82548	22.6661	0.00348366	0.0270745	0.0270746	11		GSN (+789), STOM (+69623)	GSN (+789)
chr4	3725606	3725607		21.6311	26.2723	8.83909e-05	0.00220454	0.0270771	12		LRPAP1 (-191321), ADRA2C (-42518)	ADRA2C (-42518)
chr16	85648633	85648634		9.92121	21.164	0.00612916	0.03956	0.0271163	5		GSE1 (+1812), GINS2 (+73971)	GSE1 (+1812)
chr16	85648641	85648642		5.80633	25.0454	0.0594594	0.176865	0.0271163	5		GSE1 (+1820), GINS2 (+73963)	GSE1 (+1820)
chr2	11990492	11990493		-12.5239	-22.399	0.0379888	0.132218	0.0271786	4		TRIB2 (-866522), LPIN1 (+172772)	LPIN1 (+172772)
chr7	6636304	6636305		15.268	21.604	0.00350795	0.0272015	0.0272015	4		ZNF853 (-18943), ZDHHC4 (+19169)	ZNF853 (-18943)
chr1	1831484	1831485		-15.6205	-19.3252	0.0200001	0.0868077	0.0272186	6		CALML6 (-14781), GNB1 (-8990)	GNB1 (-8990)
chr2	109948635	109948636		20.9683	20.8333	0.000670965	0.00886419	0.0273522	5		SH3RF3 (+202639), SEPT10 (+423147)	SH3RF3 (+202639)
chr1	218544496	218544497		8.50924	15.7609	0.00356058	0.0274755	0.0274755	5		LYPLAL1 (-802689), TGFB2 (+24920)	TGFB2 (+24920)
chr11	76843163	76843164		9.19229	18.0976	0.00357167	0.027533	0.027533	8		MYO7A (+3854), GDPD4 (+155299)	MYO7A (+3854)
chr6	105333374	105333375		11.5081	15.1987	0.169766	0.345375	0.0276008	8		LIN28B (-71548), HACE1 (-25581)	HACE1 (-25581)
chr13	86513021	86513022		-15.7266	-18.9189	0.00359323	0.0276448	0.0276448	5		SLITRK6 (-139399)	SLITRK6 (-139399)
chr8	144176316	144176317		-6.07107	-16.0287	0.120701	0.278439	0.0277314	11		LY6H (+65811), LY6E (+76372)	LY6H (+65811)
chr8	144176311	144176312		11.391	15.1515	0.0252181	0.101114	0.0277314	9		LY6H (+65816), LY6E (+76367)	LY6H (+65816)
chr8	144176233	144176234		16.0091	26.4935	0.00138056	0.0144828	0.0277314	4		LY6H (+65894), LY6E (+76289)	LY6H (+65894)
chr2	8774729	8774730		-19.7519	-26.8884	0.00123123	0.0133999	0.0277888	4		ID2 (-44245)	ID2 (-44245)
chr5	173268615	173268616		-10.2509	-23.1699	0.00362478	0.0278079	0.0278079	4		BOD1 (-224953), CPEB4 (-46667)	CPEB4 (-46667)
chr10	23631323	23631324		6.12975	15.6364	0.189955	0.370575	0.0278133	6		OTUD1 (-96874), PTF1A (+150068)	OTUD1 (-96874)
chr10	23631315	23631316		9.91816	17.6376	0.000497255	0.00722405	0.0278133	6		OTUD1 (-96882), PTF1A (+150060)	OTUD1 (-96882)
chr14	94783279	94783280		-6.25024	-15.6111	0.00362769	0.0278229	0.0278229	8		SERPINA10 (-23919), SERPINA6 (+6451)	SERPINA6 (+6451)
chr2	134083494	134083495		10.8182	16.6667	0.00362849	0.027827	0.027827	9		LYPD1 (-655717), NCKAP5 (+242536)	NCKAP5 (+242536)
chr9	87095458	87095459		-14.7786	-22.5275	0.00363351	0.0278529	0.0278529	5		NTRK2 (-188007), SLC28A3 (-139861)	SLC28A3 (-139861)
chr1	6569750	6569751		7.16394	15.9091	0.0036339	0.0278549	0.0278549	9		PLEKHG5 (-12595), NOL9 (+44844)	PLEKHG5 (-12595)
chr16	75223099	75223100		-14.5215	-16.4835	0.00363806	0.0278764	0.0278764	5		CTRB2 (+17983), ZFP1 (+40620)	CTRB2 (+17983)
chr9	34490309	34490310		-16.6516	-17.9028	0.00262791	0.0223895	0.0279252	5		DNAI1 (+31477), ENHO (+32729)	DNAI1 (+31477)
chr8	23225744	23225745		18.5977	23.2707	0.000117699	0.00268606	0.0279352	6		LOXL2 (+36008), R3HCC1 (+80324)	LOXL2 (+36008)
chr7	107644955	107644956		-12.9825	-25.3846	0.0609655	0.179747	0.0279858	4		LAMB1 (-1256), LAMB4 (+125845)	LAMB1 (-1256)
chr7	107644938	107644939		-13.0737	-16.6667	0.00209705	0.0192238	0.0279858	4		LAMB1 (-1239), LAMB4 (+125862)	LAMB1 (-1239)
chr12	132048951	132048952		8.91908	16.2377	0.0103844	0.0562396	0.0280149	10		SFSWAP (-146730), GPR133 (+610500)	SFSWAP (-146730)
chr12	132048945	132048946		13.6387	19.92	0.000491146	0.00716326	0.0280149	10		SFSWAP (-146736), GPR133 (+610494)	SFSWAP (-146736)
chr12	97460555	97460556		12.4093	17.4623	2.33825e-05	0.000877717	0.0280518	6		NEDD1 (+159312)	NEDD1 (+159312)
chr19	42776587	42776588		6.64415	17.5	0.00367946	0.0280894	0.0280894	4		ERF (-17279), CIC (-12229)	CIC (-12229)
chr9	107398542	107398543		10.6534	16.6184	0.0112012	0.0591431	0.028164	4		OR13D1 (-58117), OR13C9 (-18058)	OR13C9 (-18058)
chr1	206958007	206958008		-11.7419	-21.3037	0.00962481	0.0534674	0.0281707	5		IL19 (-14207), IL10 (-12169)	IL10 (-12169)
chr20	61587827	61587828		14.3118	20.1957	0.00370373	0.0282139	0.0282139	4		SLC17A9 (+3776), BHLHE23 (+50559)	SLC17A9 (+3776)
chr9	37929695	37929696		13.0476	27.2727	0.00950258	0.0530143	0.0282288	5		SLC25A51 (-25589), SHB (+139512)	SLC25A51 (-25589)
chr1	36129221	36129222		16.0568	20.2652	0.00231452	0.0205496	0.0282311	6		PSMB2 (-21777), CLSPN (+106307)	PSMB2 (-21777)
chr3	196749633	196749634		-5.14034	-15.0327	0.188974	0.369377	0.0283121	5		PIGZ (-53930), MFI2 (+7053)	MFI2 (+7053)
chr8	40519794	40519795		-14.4014	-18.8406	0.00322565	0.0257074	0.0283156	5		ZMAT4 (+235549), C8orf4 (+508806)	ZMAT4 (+235549)
chr8	40519946	40519947		-8.01343	-18.1954	0.0878202	0.227321	0.0283156	6		ZMAT4 (+235397), C8orf4 (+508958)	ZMAT4 (+235397)
chr22	17823135	17823136		-5.58586	-15.3139	0.00373295	0.0283635	0.0283635	4		CECR2 (-133491), CECR1 (-120257)	CECR1 (-120257)
chr1	155931360	155931361		6.20027	17.3913	6.43746e-06	0.000357477	0.0284144	9		ARHGEF2 (+16957), RXFP4 (+19881)	ARHGEF2 (+16957)
chr20	41574266	41574267		-15.4554	-29.9089	0.00375045	0.0284528	0.0284528	4		PTPRT (+244106)	PTPRT (+244106)
chr6	85473571	85473572		14.3347	16.4128	0.000670997	0.00886447	0.0284685	4		KIAA1009 (-536219), TBX18 (+665)	TBX18 (+665)
chr8	143109866	143109867		8.23673	17.1558	0.0891777	0.229565	0.028482	6		TSNARE1 (+374676), PTP4A3 (+707774)	TSNARE1 (+374676)
chr8	143109875	143109876		8.38722	20.1961	0.00282434	0.0235053	0.028482	6		TSNARE1 (+374667), PTP4A3 (+707783)	TSNARE1 (+374667)
chr8	143109830	143109831		6.61919	28.7454	0.00221427	0.0199438	0.028482	6		TSNARE1 (+374712), PTP4A3 (+707738)	TSNARE1 (+374712)
chr6	34946861	34946862		6.35757	22.2222	0.0184465	0.0822988	0.0285908	5		ANKS1A (+89820), TCP11 (+162562)	ANKS1A (+89820)
chr9	136283807	136283808		12.6006	15.2381	0.00102965	0.0118666	0.028659	11		ADAMTS13 (-3312), REXO4 (-644)	REXO4 (-644)
chr11	316485	316486		23.6345	16.9697	0.0101974	0.0555638	0.0286674	5		IFITM1 (+2633), IFITM3 (+4564)	IFITM1 (+2633)
chr11	1090206	1090207		-13.9759	-26.4706	0.00106961	0.0121779	0.0286735	5		MUC5AC (-61373), MUC2 (+15332)	MUC2 (+15332)
chr10	122686011	122686012		-20.3	-25.6522	0.00379511	0.0286803	0.0286803	4		WDR11 (+75325), FGFR2 (+671905)	WDR11 (+75325)
chr7	139189539	139189540		12.9319	19.6591	0.00379758	0.0286928	0.0286928	6		KLRG2 (-21082), CLEC2L (-19062)	CLEC2L (-19062)
chr2	231415292	231415293		15.828	23.1908	0.00380274	0.0287191	0.0287191	4		CAB39 (-162267), SP100 (+134312)	SP100 (+134312)
chr22	31686144	31686145		-15.6865	-17.8632	0.00381404	0.0287764	0.0287764	4		PIK3IP1 (+2369), LIMK2 (+41672)	PIK3IP1 (+2369)
chr11	131525265	131525266		-13.0902	-15.9766	0.00381578	0.0287852	0.0287852	6		SNX19 (-738862), NTM (-256090)	NTM (-256090)
chr11	115550151	115550152		18.1478	16.3636	0.00381698	0.0287913	0.0287913	5		CADM1 (-175019)	CADM1 (-175019)
chr6	41608124	41608125		8.83061	18.2794	0.00382007	0.028807	0.028807	4		MDFI (+1940), TFEB (+94673)	MDFI (+1940)
chr9	73651437	73651438		-9.86274	-19.4839	0.00496468	0.0343514	0.0288147	8		KLF9 (-621898), TRPM3 (+85076)	TRPM3 (+85076)
chr5	603474	603475		10.2478	24.8077	0.00382556	0.0288348	0.0288348	10		SLC9A3 (-79028), CEP72 (-8912)	CEP72 (-8912)
chr14	103289020	103289021		8.26519	21.4286	0.034726	0.12469	0.0288369	5		AMN (-99972), TRAF3 (+45208)	TRAF3 (+45208)
chr21	38300426	38300427		20.6622	24.026	2.6651e-05	0.000961199	0.0288914	5		HLCS (+38346), SIM2 (+228993)	HLCS (+38346)
chr21	41254449	41254450		5.30161	15.4412	0.00123046	0.0133942	0.0290202	4		PCP4 (+15207), DSCAM (+964615)	PCP4 (+15207)
chr16	85606306	85606307		10.8801	16.5179	0.000277022	0.00483932	0.029065	8		GSE1 (-40515), KIAA0513 (+509489)	GSE1 (-40515)
chr16	34430148	34430149		-5.58658	-15.3846	0.00320899	0.0256179	0.0291587	5		NONE	NONE
chr9	121571832	121571833		-30.9735	-41.1905	0.000270499	0.00476084	0.0291748	4		DBC1 (+559912)	DBC1 (+559912)
chr9	121571822	121571823		-30.4923	-33.8095	0.00477392	0.0334602	0.0291748	4		DBC1 (+559922)	DBC1 (+559922)
chr9	121571860	121571861		-20.2261	-32.619	0.121867	0.280143	0.0291748	4		DBC1 (+559884)	DBC1 (+559884)
chr9	121571815	121571816		-16.5749	-32.2129	0.0375195	0.13115	0.0291748	4		DBC1 (+559929)	DBC1 (+559929)
chr9	121571824	121571825		-22.5569	-28.6275	0.00976965	0.0540017	0.0291748	4		DBC1 (+559920)	DBC1 (+559920)
chr9	121571843	121571844		-7.65322	-15.8333	0.00366977	0.0280396	0.0291748	4		DBC1 (+559901)	DBC1 (+559901)
chr9	110233221	110233222		9.5049	16.5152	0.00269446	0.0227706	0.0291922	9		KLF4 (+18705), RAD23B (+187662)	KLF4 (+18705)
chr17	79061207	79061208		19.0347	22.0276	0.00236224	0.0208349	0.0292297	6		BAIAP2 (+52246), AATK (+78609)	BAIAP2 (+52246)
chr17	79061221	79061222		11.3553	24.9525	0.00654043	0.0413168	0.0292297	6		BAIAP2 (+52260), AATK (+78595)	BAIAP2 (+52260)
chr2	239032322	239032323		-10.072	-21.6667	0.0831264	0.219457	0.0292807	5		FAM132B (-35326), SCLY (+62793)	FAM132B (-35326)
chr16	86998615	86998616		32.3754	35	0.00190051	0.0179856	0.0292979	4		FOXL1 (+386501), FBXO31 (+418747)	FOXL1 (+386501)
chr2	71843236	71843237		-13.0083	-28.8095	0.00392662	0.0293449	0.0293449	4		DYSF (+149405), CYP26B1 (+531930)	DYSF (+149405)
chr9	138863303	138863304		-22.6352	-36.5974	0.00126929	0.0136798	0.029441	4		UBAC1 (-10078), NACC2 (+79122)	UBAC1 (-10078)
chr9	138863289	138863290		-15.2484	-20.4026	0.0297044	0.112579	0.029441	4		UBAC1 (-10064), NACC2 (+79136)	UBAC1 (-10064)
chr9	138863326	138863327		-11.4452	-17.9007	0.00651495	0.0412091	0.029441	7		UBAC1 (-10101), NACC2 (+79099)	UBAC1 (-10101)
chr1	27684327	27684328		-10.0736	-23.9551	0.000306455	0.00518635	0.0294497	6		MAP3K6 (+9055), SYTL1 (+12964)	MAP3K6 (+9055)
chr19	40696477	40696478		10.8357	18.6197	0.000951672	0.0112476	0.0294632	9		ZNF780A (-99633), MAP3K10 (-1173)	MAP3K10 (-1173)
chr11	64061446	64061447		-15.0101	-18.5996	0.00395869	0.0295058	0.0295058	4		TEX40 (-6416), KCNK4 (+1316)	KCNK4 (+1316)
chr4	8706162	8706163		-15.3802	-15.8382	0.00618248	0.03979	0.0295306	6		CPZ (+111776), HMX1 (+167380)	CPZ (+111776)
chr5	140857137	140857138		-18.3208	-20.8018	6.69704e-07	7.32064e-05	0.0295503	12		PCDHGC4 (-7603), PCDHGC3 (+1558)	PCDHGC3 (+1558)
chr6	10410122	10410123		-10.4309	-22.9947	0.117961	0.274407	0.0295934	5		OFCC1 (-470571), TFAP2A (+5347)	TFAP2A (+5347)
chr6	10410111	10410112		-8.85726	-19.7861	0.00206731	0.019039	0.0295934	5		OFCC1 (-470560), TFAP2A (+5358)	TFAP2A (+5358)
chr6	10410150	10410151		6.95136	19.3375	0.00084586	0.0103803	0.0295934	10		OFCC1 (-470599), TFAP2A (+5319)	TFAP2A (+5319)
chr1	87731077	87731078		-8.88935	-15.3846	0.065957	0.189114	0.0296559	5		LMO4 (-63073), ENSG00000267561 (+272386)	LMO4 (-63073)
chr22	37879891	37879892		-10.3626	-16.1585	0.00325019	0.025839	0.0296922	9		ELFN2 (-56387), MFNG (+2547)	MFNG (+2547)
chr6	43088953	43088954		18.6658	17.2989	0.0040087	0.0297558	0.0297558	4		SRF (-50083), PTK7 (+44402)	PTK7 (+44402)
chr20	19764276	19764277		-8.33937	-15.1923	0.000102564	0.00244282	0.0298962	8		RIN2 (-102888), SLC24A3 (+570987)	RIN2 (-102888)
chr16	28873978	28873979		-18.174	-34.4482	0.04043	0.137696	0.0299085	5		ATP2A1 (-15747), SH2B1 (+15969)	ATP2A1 (-15747)
chr2	24398290	24398291		-5.8182	-16.4797	0.0436016	0.144635	0.0299634	6		PFN4 (-51944), ITSN2 (+185292)	PFN4 (-51944)
chr12	132855126	132855127		9.04558	17.9957	0.00943355	0.0527576	0.0299856	11		GALNT9 (-164554), MUC8 (+195599)	GALNT9 (-164554)
chr20	49286260	49286261		-20.0469	-23.5914	0.00405537	0.0299883	0.0299883	4		PARD6B (-61820), PTPN1 (+159370)	PARD6B (-61820)
chr1	18606211	18606212		15.5983	19.9429	0.0105626	0.0568796	0.029994	4		KLHDC7A (-201212), IGSF21 (+171972)	IGSF21 (+171972)
chr8	9044663	9044664		-6.52374	-15.6966	0.289316	0.48104	0.0300055	5		TNKS (-368760), PPP1R3B (-36458)	PPP1R3B (-36458)
chr19	52229444	52229445		-8.47748	-15.668	0.0214208	0.0908228	0.0300155	4		HAS1 (-2224), FPR1 (+25701)	HAS1 (-2224)
chr19	52229309	52229310		7.70241	17.6471	0.180991	0.359529	0.0300155	5		HAS1 (-2089), FPR1 (+25836)	HAS1 (-2089)
chr19	52229470	52229471		17.7841	18.6813	0.0209437	0.0894853	0.0300155	4		HAS1 (-2250), FPR1 (+25675)	HAS1 (-2250)
chr7	5125743	5125744		24.3919	29.0226	0.00406692	0.0300456	0.0300456	4		WIPI2 (-104075), RBAK (+40191)	RBAK (+40191)
chr7	1753661	1753662		-8.81713	-35	0.108613	0.260367	0.0300624	7		ELFN1 (+25907), MAD1L1 (+519216)	ELFN1 (+25907)
chr7	1753636	1753637		-12.8231	-15.3846	0.00964748	0.0535512	0.0300624	7		ELFN1 (+25882), MAD1L1 (+519241)	ELFN1 (+25882)
chr7	101353212	101353213		6.48725	15.1741	0.00754498	0.045456	0.0300719	8		CUX1 (-106078), MYL10 (-80637)	MYL10 (-80637)
chr3	46926588	46926589		-11.7895	-23.8095	0.000112925	0.00261046	0.0300965	7		NBEAL2 (-94584), PTH1R (+1742)	PTH1R (+1742)
chr20	30659856	30659857		10.3338	19.0476	0.0333829	0.121517	0.0301123	7		TM9SF4 (-37452), HCK (+19793)	HCK (+19793)
chr1	33577597	33577598		9.15908	25.5245	0.0118679	0.0614587	0.0301406	5		ADC (+30884), TRIM62 (+69669)	ADC (+30884)
chr20	12730919	12730920		-14.9266	-18.5808	0.00408921	0.0301562	0.0301562	4		SPTLC3 (-258722)	SPTLC3 (-258722)
chr16	58061537	58061538		-7.57347	-22.5589	0.000774414	0.00977463	0.030231	9		MMP15 (+2068), C16orf80 (+101816)	MMP15 (+2068)
chr3	84144189	84144190		8.80916	16.2583	0.00790266	0.0468834	0.0302894	6		NONE	NONE
chr10	119263128	119263129		29.2827	35.4545	0.00411817	0.0302996	0.0302996	4		PDZD8 (-128151), EMX2 (-38826)	EMX2 (-38826)
chr19	38708116	38708117		-37.5552	-51.5401	0.00025229	0.0045385	0.0303844	4		DPF1 (+6773), SIPA1L3 (+310249)	DPF1 (+6773)
chr19	38708098	38708099		-9.62725	-16.7326	0.192901	0.374158	0.0303844	4		DPF1 (+6791), SIPA1L3 (+310231)	DPF1 (+6791)
chr10	27261764	27261765		19.7734	31.2934	1.97339e-05	0.000780116	0.0304339	6		ABI1 (-111901), ANKRD26 (+127656)	ABI1 (-111901)
chr1	182723421	182723422		8.42507	15.0502	0.0731475	0.202149	0.0304555	7		RGS8 (-81373), NPL (-37972)	NPL (-37972)
chr2	105374994	105374995		8.83134	17.2727	0.0118673	0.0614566	0.0304558	11		POU3F3 (-96974)	POU3F3 (-96974)
chr19	41728468	41728469		6.17915	16.4802	0.000621372	0.00841168	0.0304595	10		HNRNPUL1 (-41767), AXL (+3361)	AXL (+3361)
chr14	99421022	99421023		8.33105	16.129	0.00415874	0.0304998	0.0304998	9		BCL11B (+316542)	BCL11B (+316542)
chr16	73591244	73591245		7.21951	15.7757	0.0103285	0.056038	0.0305198	8		PSMD7 (-739428), ZFHX3 (-508971)	ZFHX3 (-508971)
chr9	96625129	96625130		18.2696	22.0186	0.00416877	0.0305493	0.0305492	4		BARX1 (+92524), PHF2 (+286441)	BARX1 (+92524)
chr12	11653464	11653465		12.1316	15.6971	0.0430928	0.143535	0.0305898	4		ETV6 (-149323), PRB2 (-104966)	PRB2 (-104966)
chr7	153517655	153517656		-6.40216	-20.9145	0.00421535	0.0307782	0.0307782	6		DPP6 (-232109)	DPP6 (-232109)
chr9	123985353	123985354		-5.60893	-19.611	0.000120324	0.00272721	0.0307871	6		GSN (-76717), RAB14 (-21207)	RAB14 (-21207)
chr19	4902893	4902894		9.68222	16.1187	0.00422111	0.0308064	0.0308064	6		KDM4B (-66238), PLIN3 (-35114)	PLIN3 (-35114)
chr11	71511307	71511308		10.5081	25.5042	0.00422704	0.0308355	0.0308355	4		KRTAP5-11 (-217387), DEFB108B (-32938)	DEFB108B (-32938)
chr1	9376038	9376039		14.4087	18.8995	5.03575e-05	0.00149415	0.0309003	11		SLC25A33 (-223502), SPSB1 (+23100)	SPSB1 (+23100)
chr5	156747907	156747908		-11.7414	-16.6667	0.001728	0.0168634	0.0309583	5		FNDC9 (+24821), CYFIP2 (+54770)	FNDC9 (+24821)
chr3	103445298	103445299		-10.3029	-20.303	0.165133	0.339423	0.0309593	4		NONE	NONE
chr6	51755175	51755176		22.7002	51.4205	0.0403652	0.137552	0.0309774	4		PKHD1 (+197247), TFAP2B (+968740)	PKHD1 (+197247)
chr11	2179572	2179573		-6.81226	-15.598	0.00630794	0.0403285	0.0309936	6		IGF2 (-17105), INS (+2861)	INS (+2861)
chr4	183829555	183829556		7.75471	15.7576	0.00427142	0.0310526	0.0310526	6		DCTD (+8976), TENM3 (+664974)	DCTD (+8976)
chr22	39847960	39847961		11.2267	16.8232	0.0238515	0.0974787	0.0310818	4		MGAT3 (-5388), TAB1 (+52215)	MGAT3 (-5388)
chr11	428515	428516		6.98016	18.0556	0.0184629	0.0823471	0.0311074	4		SIGIRR (-13540), ANO9 (+13495)	ANO9 (+13495)
chr17	71398291	71398292		6.00071	20	0.00291186	0.0239941	0.0311807	9		CDC42EP4 (-89978), SDK2 (+241936)	CDC42EP4 (-89978)
chr20	58045950	58045951		8.2923	17.5926	0.000356599	0.00575396	0.031186	11		PHACTR3 (-133652), EDN3 (+170469)	PHACTR3 (-133652)
chr20	58045973	58045974		24.2637	24.8403	0.173467	0.350083	0.031186	4		PHACTR3 (-133629), EDN3 (+170492)	PHACTR3 (-133629)
chr16	84467476	84467477		-23.5908	-30.9848	0.00429889	0.0311866	0.0311866	4		ATP2C2 (+65344), TLDC1 (+70887)	ATP2C2 (+65344)
chr22	46818351	46818352		8.25974	16.6667	0.00430234	0.0312034	0.0312034	5		TRMU (+87030), CELSR1 (+114715)	TRMU (+87030)
chr3	193911527	193911528		-11.847	-19.6053	0.00825946	0.0482852	0.0312482	4		HES1 (+57594), CPN2 (+160529)	HES1 (+57594)
chr15	70543062	70543063		-7.48068	-22.5649	0.00285495	0.0236768	0.0312673	4		TLE3 (-152548), UACA (+512869)	TLE3 (-152548)
chr4	140794059	140794060		-19.9479	-40.9091	0.000478631	0.00703796	0.0312976	8		MGST2 (+207138), MAML3 (+281278)	MGST2 (+207138)
chr17	35266120	35266121		17.416	18.4615	0.0161364	0.0753364	0.031383	4		LHX1 (-27963), MRM1 (+308120)	LHX1 (-27963)
chr19	525280	525281		11.4984	17.1237	0.00234727	0.0207456	0.0314736	8		CDC34 (-6433), TPGS1 (+17982)	CDC34 (-6433)
chr15	42295948	42295949		-6.70041	-21.25	0.00436433	0.0315047	0.0315047	9		EHD4 (-31173), PLA2G4E (+47439)	EHD4 (-31173)
chr2	231778795	231778796		7.71594	20.1396	0.000449975	0.00674699	0.0315615	6		GPR55 (+11145), ITM2C (+49181)	GPR55 (+11145)
chr3	106885198	106885199		-5.11985	-19.3725	3.24205e-05	0.00110121	0.0315733	6		BBX (-356624)	BBX (-356624)
chr3	85742100	85742101		8.71935	19.3548	0.00285636	0.0236847	0.0316288	7		CADM2 (-33531)	CADM2 (-33531)
chr19	41946152	41946153		19.5561	33.9367	0.00440741	0.0317132	0.0317132	5		CEACAM21 (-136448), ATP5SL (-709)	ATP5SL (-709)
chr2	43328238	43328239		-24.7355	-25.1623	0.00219719	0.0198397	0.0317274	4		HAAO (-308507), ZFP36L2 (+125509)	ZFP36L2 (+125509)
chr19	4359904	4359905		-5.88048	-18.1818	0.0619925	0.181697	0.0317478	4		MPND (+16381), SH3GL1 (+40639)	MPND (+16381)
chr5	141113201	141113202		26.297	29.8341	0.00441644	0.0317569	0.0317569	4		ARAP3 (-51414), PCDH1 (+144773)	ARAP3 (-51414)
chr1	3407494	3407495		6.847	16.2103	1.36953e-05	0.00060507	0.0317725	10		ARHGEF16 (+36505), MEGF6 (+120564)	ARHGEF16 (+36505)
chr17	77374883	77374884		6.46741	20.7869	0.00454171	0.0323589	0.0318324	10		RBFOX3 (+103679), ENGASE (+303857)	RBFOX3 (+103679)
chr14	25096694	25096695		5.65577	15.377	0.00443859	0.0318637	0.0318637	12		GZMH (-17831), GZMB (+6778)	GZMB (+6778)
chr11	36532520	36532521		-17.4113	-17.4603	0.00062793	0.00847217	0.0318832	5		RAG1 (-57054), TRAF6 (-699)	TRAF6 (-699)
chr17	43515079	43515080		-6.72614	-15.5556	0.00445394	0.0319377	0.0319377	8		ARHGAP27 (-12083), PLEKHM1 (+53030)	ARHGAP27 (-12083)
chr4	8906509	8906510		13.1208	18.2025	0.0845715	0.221896	0.0319733	6		FAM90A26 (-265625), HMX1 (-32967)	HMX1 (-32967)
chr4	8906548	8906549		7.01294	21.3786	0.00169332	0.0166334	0.0319733	6		FAM90A26 (-265586), HMX1 (-33006)	HMX1 (-33006)
chr19	30281784	30281785		7.6218	17.033	0.00319787	0.025558	0.0320206	4		C19orf12 (-75822), CCNE1 (-21020)	CCNE1 (-21020)
chr9	130635805	130635806		21.5504	22.3643	0.00143597	0.0148746	0.0320434	4		ENG (-18771), AK1 (+4216)	AK1 (+4216)
chr16	51277902	51277903		14.718	21.9015	0.00447837	0.0320552	0.0320552	9		SALL1 (-92717)	SALL1 (-92717)
chr16	5072597	5072598		8.88176	19.0476	0.00621423	0.0399267	0.0321494	7		NAGPA (+11337), SEC14L5 (+64280)	NAGPA (+11337)
chr9	72729402	72729403		15.1848	17.7019	0.0105686	0.0569011	0.0321581	5		SMC5 (-144534), MAMDC2 (+70906)	MAMDC2 (+70906)
chr3	180547600	180547601		10.0507	25	0.000155505	0.00325423	0.0321802	5		CCDC39 (-150313), FXR1 (-82489)	FXR1 (-82489)
chr12	118890765	118890766		-7.02557	-18.1818	0.00450767	0.0321959	0.0321959	4		SRRM4 (-528534), SUDS3 (+76581)	SUDS3 (+76581)
chr19	401978	401979		17.697	21.1538	0.152664	0.323056	0.0323375	5		THEG (-25966), SHC2 (+59017)	THEG (-25966)
chr19	401980	401981		8.51225	24.6606	0.162379	0.335852	0.0323375	5		THEG (-25968), SHC2 (+59015)	THEG (-25968)
chr22	42307979	42307980		9.94967	18.3088	0.00190532	0.0180164	0.0323865	6		SHISA8 (+2590), SREBF2 (+78871)	SHISA8 (+2590)
chr13	113003352	113003353		5.68468	19.7115	0.00455824	0.0324379	0.0324379	7		SPACA7 (-27280), SOX1 (+281440)	SPACA7 (-27280)
chr20	31211778	31211779		12.8507	38.9474	0.00123526	0.0134297	0.0324839	5		COMMD7 (+120024), ASXL1 (+265624)	COMMD7 (+120024)
chr9	140190909	140190910		14.3884	15.7944	0.0100741	0.0551159	0.0324922	10		NRARP (+5793), TOR4A (+18709)	NRARP (+5793)
chr19	30971051	30971052		-10.7725	-17.9601	0.00621376	0.0399246	0.0324924	6		ZNF536 (+107733), TSHZ3 (+869401)	ZNF536 (+107733)
chr5	32203630	32203631		7.43014	21.8981	0.00457065	0.0324972	0.0324972	4		GOLPH3 (-29175), MTMR12 (+109484)	GOLPH3 (-29175)
chr17	78912119	78912120		8.87345	27.0751	0.00389835	0.0292027	0.032678	7		CHMP6 (-53521), RPTOR (+393052)	CHMP6 (-53521)
chr19	45360054	45360055		-10.0717	-17.2312	0.00535382	0.0361342	0.0327791	4		TOMM40 (-34438), PVRL2 (+10272)	PVRL2 (+10272)
chr3	58388698	58388699		18.1155	22.797	0.000522855	0.00747621	0.0328671	4		PDHB (+30880), PXK (+70092)	PDHB (+30880)
chr5	73380169	73380170		7.7193	16.5812	0.00465228	0.0328856	0.0328856	10		ARHGEF28 (+458187), ENC1 (+557079)	ARHGEF28 (+458187)
chr6	150333730	150333731		7.63831	27.7778	0.0140167	0.0686311	0.0328945	5		RAET1L (+12876), ULBP1 (+48588)	RAET1L (+12876)
chr1	227731313	227731314		8.26013	17.5523	0.00510098	0.0349811	0.033023	9		CDC42BPA (-225139), ZNF678 (-19930)	ZNF678 (-19930)
chr17	65824414	65824415		10.493	17.8322	0.00469094	0.0330688	0.0330688	7		KPNA2 (-207661), BPTF (+2634)	BPTF (+2634)
chr11	68110504	68110505		-12.8822	-20.8819	3.33997e-05	0.00112418	0.0330794	8		PPP6R3 (-117733), LRP5 (+30428)	LRP5 (+30428)
chr11	44026813	44026814		5.38215	27.381	0.00469965	0.03311	0.03311	7		ACCSL (-42717), ALKBH3 (+124425)	ACCSL (-42717)
chr15	61785421	61785422		6.82879	16.226	0.00472944	0.0332507	0.0332507	4		RORA (-865760), C2CD4A (-573754)	C2CD4A (-573754)
chr5	140233602	140233603		-19.8198	-31.7308	0.00102361	0.0118192	0.0332751	9		PCDHA10 (-2031), PCDHA9 (+6555)	PCDHA10 (-2031)
chr5	140233720	140233721		14.9812	18.068	0.17023	0.345967	0.0332751	5		PCDHA10 (-1913), PCDHA9 (+6673)	PCDHA10 (-1913)
chr5	140233651	140233652		10.2616	21	0.0495544	0.157176	0.0332751	9		PCDHA10 (-1982), PCDHA9 (+6604)	PCDHA10 (-1982)
chr10	130734561	130734562		6.32135	18.6492	0.00143938	0.0148986	0.0333738	5		MKI67 (-809913), MGMT (-530886)	MGMT (-530886)
chr18	43882216	43882217		-8.50472	-15.1917	0.00279969	0.0233668	0.0333909	10		RNF165 (-31970), C18orf25 (+128224)	RNF165 (-31970)
chr6	168489164	168489165		-14.3698	-16.5714	0.00477408	0.033461	0.033461	4		FRMD1 (-9326), DACT2 (+231237)	FRMD1 (-9326)
chr1	210841735	210841736		-15.3014	-18.3333	0.00477485	0.0334646	0.0334646	5		HHAT (+339486), KCNH1 (+465579)	HHAT (+339486)
chr14	104775965	104775966		-11.6497	-15.8385	0.00477758	0.0334774	0.0334774	4		C14orf180 (-270055), C14orf144 (+65425)	C14orf144 (+65425)
chr10	113481779	113481780		-11.7487	-21.3043	0.0148017	0.0711534	0.0335255	5		GPAM (+461741), ADRA2A (+644990)	GPAM (+461741)
chr8	101686955	101686956		5.3068	15.372	0.00479054	0.0335384	0.0335384	10		SNX31 (-25063), PABPC1 (+47984)	SNX31 (-25063)
chr4	3714721	3714722		-11.3566	-26.3315	0.00482416	0.0336961	0.0336961	6		LRPAP1 (-180436), ADRA2C (-53403)	ADRA2C (-53403)
chr10	7717645	7717646		-7.11817	-16.3004	0.0459651	0.149686	0.0336984	4		ITIH2 (-27586), ITIH5 (-8712)	ITIH5 (-8712)
chr20	31104327	31104328		11.2932	23.7931	6.6079e-05	0.00180314	0.0337179	4		ASXL1 (+158173), COMMD7 (+227475)	ASXL1 (+158173)
chr8	12422865	12422866		7.96254	16.6563	0.00483015	0.0337242	0.0337242	4		DEFB130 (-247041), LONRF1 (+190133)	LONRF1 (+190133)
chr10	118926467	118926468		8.4608	15.228	0.00665816	0.0418126	0.0337321	4		KCNK18 (-30532), VAX1 (-28901)	VAX1 (-28901)
chr10	118926455	118926456		9.73404	17.8114	0.0599101	0.17773	0.0337321	4		KCNK18 (-30544), VAX1 (-28889)	VAX1 (-28889)
chr1	201532270	201532271		5.97321	19.1971	0.00426956	0.0310435	0.03374	4		ENSG00000269690 (-59742), CSRP1 (-53687)	CSRP1 (-53687)
chr1	201532308	201532309		6.59699	20.3846	0.018375	0.0820881	0.03374	4		ENSG00000269690 (-59704), CSRP1 (-53725)	CSRP1 (-53725)
chr1	17044210	17044211		-20.8523	-25.9441	0.00304075	0.024705	0.0337754	4		CROCC (-204234), NBPF1 (-104229)	NBPF1 (-104229)
chr17	16890702	16890703		11.0598	17.2171	1.54992e-05	0.000659484	0.0338073	12		MPRIP (-55371), TNFRSF13B (-15301)	TNFRSF13B (-15301)
chr12	115287828	115287829		7.51614	19.2063	0.0501582	0.158416	0.033884	4		TBX3 (-166434)	TBX3 (-166434)
chr1	24195468	24195469		-9.55532	-22.3485	0.0563309	0.170789	0.0339322	5		FUCA1 (-685), CNR2 (+90080)	FUCA1 (-685)
chr21	46909330	46909331		-17.6779	-29.4129	0.00488781	0.0339937	0.0339937	4		COL18A1 (+33928), SLC19A1 (+53054)	COL18A1 (+33928)
chr9	26304177	26304178		7.04991	15	0.171628	0.347749	0.0339995	4		CAAP1 (+588624)	CAAP1 (+588624)
chr9	26304162	26304163		9.22332	15.4054	0.00297418	0.0243391	0.0339995	4		CAAP1 (+588639)	CAAP1 (+588639)
chr8	5688003	5688004		-7.08386	-18.3575	0.0016794	0.0165406	0.0340095	7		CSMD1 (-836066), MCPH1 (-576109)	MCPH1 (-576109)
chr17	45950098	45950099		31.264	37.6812	0.000418382	0.00641918	0.0340362	4		SP2 (-23417), SP6 (-21540)	SP6 (-21540)
chr17	20026061	20026062		-13.3038	-20.0034	0.00406098	0.0300161	0.0340387	8		SPECC1 (+35727), LGALS9B (+344786)	SPECC1 (+35727)
chr17	55095	55096		9.1318	15.31	0.000360526	0.00579729	0.0340516	10		DOC2B (-23669), RPH3AL (+147502)	DOC2B (-23669)
chr9	139077171	139077172		5.68987	20.4165	0.00419584	0.0306824	0.0340964	12		C9orf69 (-66463), LHX3 (+17832)	LHX3 (+17832)
chr19	54398432	54398433		-18.8558	-27.1591	0.00011544	0.00265041	0.0341401	6		CACNG7 (-14156), PRKCG (+12966)	PRKCG (+12966)
chr17	7546455	7546456		-12.6138	-16.2338	0.0127163	0.0643408	0.0341487	5		ATP1B2 (-7974), SHBG (+12996)	ATP1B2 (-7974)
chr5	132613570	132613571		12.5298	19.4609	0.000698665	0.00911219	0.0341646	10		HSPA4 (+225917), FSTL4 (+334684)	HSPA4 (+225917)
chr1	179730798	179730799		12.5092	15	0.00493462	0.0342118	0.0342118	5		FAM163A (+18501), TOR1AIP2 (+116135)	FAM163A (+18501)
chr5	131607423	131607424		14.9994	23.5897	0.00856464	0.0494677	0.0342121	5		SLC22A4 (-22712), PDLIM4 (+14060)	PDLIM4 (+14060)
chr11	8359757	8359758		-11.8615	-19.0476	0.00931818	0.052327	0.0342583	8		LMO1 (-74353), STK33 (+137613)	LMO1 (-74353)
chr19	674855	674856		-26.4273	-37.1503	0.00244504	0.0213254	0.0343127	4		RNF126 (-11579), FSTL3 (-1536)	FSTL3 (-1536)
chr19	2372336	2372337		-17.0933	-26.9231	0.00497911	0.0344184	0.0344184	5		LSM7 (-43722), TMPRSS9 (-17447)	TMPRSS9 (-17447)
chr18	56940250	56940251		-9.74572	-15.7576	0.00970448	0.0537616	0.0344473	4		RAX (+374), GRP (+52851)	RAX (+374)
chr16	74174453	74174454		7.09745	17.3609	0.00499302	0.0344828	0.0344828	4		PSMD7 (-156219)	PSMD7 (-156219)
chr22	47250455	47250456		11.3074	26.0023	0.00500332	0.0345305	0.0345305	4		TBC1D22A (+91938)	TBC1D22A (+91938)
chr19	948510	948511		10.0768	16.6667	0.00234935	0.0207581	0.0346202	7		WDR18 (-35820), ARID3A (+22511)	ARID3A (+22511)
chr19	4344268	4344269		-20.7955	-27.2727	0.0334486	0.121673	0.0346454	5		MPND (+745), SH3GL1 (+56275)	MPND (+745)
chr9	132785746	132785747		9.40118	16.7411	0.00502962	0.0346521	0.0346521	6		FNBP1 (+19694), USP20 (+187998)	FNBP1 (+19694)
chr10	45089619	45089620		16.2754	15.0649	0.00503842	0.0346928	0.0346928	7		TMEM72 (-317028), CXCL12 (-209123)	CXCL12 (-209123)
chr11	63683039	63683040		-14.0644	-31.25	0.0186232	0.0828182	0.0347849	5		RCOR2 (+1276), MARK2 (+76640)	RCOR2 (+1276)
chr11	63683047	63683048		-20.3788	-28.1392	0.0391679	0.13488	0.0347849	4		RCOR2 (+1268), MARK2 (+76648)	RCOR2 (+1268)
chr11	63683068	63683069		-16.8203	-26.6136	0.0112111	0.0591778	0.0347849	4		RCOR2 (+1247), MARK2 (+76669)	RCOR2 (+1247)
chr11	63683070	63683071		-11.4982	-20.5037	0.111756	0.265139	0.0347849	4		RCOR2 (+1245), MARK2 (+76671)	RCOR2 (+1245)
chr7	157086695	157086696		11.94	16.7208	0.00645561	0.0409576	0.0347915	6		DNAJB6 (-42964), UBE3C (+155089)	DNAJB6 (-42964)
chr5	1950324	1950325		9.65358	18.1244	0.0184272	0.082242	0.0348249	4		IRX4 (-62993), IRX2 (+801451)	IRX4 (-62993)
chr5	1950336	1950337		24.2795	32.7404	0.00369301	0.028159	0.0348249	4		IRX4 (-63005), IRX2 (+801439)	IRX4 (-63005)
chr6	150306832	150306833		5.61229	25	0.00507218	0.0348485	0.0348485	4		ULBP1 (+21690), RAET1L (+39774)	ULBP1 (+21690)
chr19	35630583	35630584		-12.9795	-15.4221	0.120031	0.277456	0.0348689	4		LGI4 (-4480), FXYD1 (-342)	FXYD1 (-342)
chr7	25569062	25569063		12.0671	21.5385	0.00508387	0.0349024	0.0349024	4		NFE2L3 (-622797), NPVF (-300958)	NPVF (-300958)
chr5	373489	373490		-23.8009	-44.4444	0.0169468	0.0778167	0.0349578	5		AHRR (+69199), C5orf55 (+69768)	AHRR (+69199)
chr5	373475	373476		-8.90254	-19.0025	0.0173255	0.0789613	0.0349578	4		AHRR (+69185), C5orf55 (+69782)	AHRR (+69185)
chr10	13442781	13442782		-12.564	-18.3488	0.00509966	0.034975	0.034975	4		SEPHS1 (-52485), BEND7 (+102194)	SEPHS1 (-52485)
chr6	57367411	57367412		-10.3777	-22.87	0.0205015	0.088236	0.0349904	4		PRIM2 (+184990)	PRIM2 (+184990)
chr11	69657371	69657372		8.38646	16.0401	0.0542189	0.166615	0.0350023	9		ANO1 (-267036), FGF3 (-23580)	FGF3 (-23580)
chr10	134937596	134937597		-16.725	-15.4545	0.00510856	0.0350159	0.0350159	5		KNDC1 (-36354), GPR123 (+36188)	GPR123 (+36188)
chr1	49730407	49730408		14.7013	17.4675	0.0361454	0.127995	0.0350295	4		BEND5 (-487818), AGBL4 (+759177)	BEND5 (-487818)
chr2	233748745	233748746		18.1746	25.9919	0.00511638	0.0350519	0.0350519	4		C2orf82 (+14404), NGEF (+129236)	C2orf82 (+14404)
chr8	70772651	70772652		-20.5566	-19.4487	0.00331928	0.0262076	0.0350534	4		SLCO5A1 (-25353), PRDM14 (+210910)	SLCO5A1 (-25353)
chr1	211366356	211366357		-5.49629	-18.6364	0.00514415	0.0351793	0.0351793	4		RCOR3 (-66418), KCNH1 (-59042)	KCNH1 (-59042)
chr9	98256792	98256793		-18.9178	-27.8846	0.00930126	0.0522637	0.0351902	4		FANCC (-176809), PTCH1 (+14150)	PTCH1 (+14150)
chr2	129198823	129198824		5.47758	15	0.00167778	0.0165298	0.0352121	9		HS6ST1 (-122673)	HS6ST1 (-122673)
chr6	66134639	66134640		5.32465	16.0417	0.0121118	0.0622944	0.0352427	4		EYS (+282478)	EYS (+282478)
chr17	77282568	77282569		12.38	19.0972	0.00106389	0.0121336	0.0352511	6		RBFOX3 (+195994), ENGASE (+211542)	RBFOX3 (+195994)
chr13	114814190	114814191		8.6085	18.6667	0.00515995	0.0352517	0.0352517	4		GAS6 (-247151), RASA3 (+83895)	RASA3 (+83895)
chr1	157249269	157249270		-19.1263	-20.1515	0.020984	0.0895987	0.0352791	4		ETV3 (-141111), FCRL5 (+273040)	ETV3 (-141111)
chr11	3168795	3168796		13.0626	22.4777	4.66567e-05	0.00141724	0.0352807	5		CARS (-90129), OSBPL5 (+17788)	OSBPL5 (+17788)
chr4	3550815	3550816		-15.2413	-30	0.00607815	0.0393394	0.0354195	5		ADRA2C (-217309), LRPAP1 (-16530)	LRPAP1 (-16530)
chr4	3550838	3550839		-11.8083	-22.8571	0.0431206	0.143595	0.0354195	5		ADRA2C (-217286), LRPAP1 (-16553)	LRPAP1 (-16553)
chr11	59332275	59332276		8.26832	15.4902	3.09372e-05	0.00106601	0.0354814	6		OR4D9 (+49890), OSBP (+51341)	OR4D9 (+49890)
chr19	51534023	51534024		-11.8835	-17.8571	0.00406837	0.0300528	0.0354819	5		KLK11 (-3065), KLK12 (+4124)	KLK11 (-3065)
chr16	75584984	75584985		-9.75838	-20	0.00521534	0.035505	0.035505	5		CHST5 (-15917), TMEM231 (+5151)	TMEM231 (+5151)
chr3	192125603	192125604		-11.8924	-15.6888	0.00522006	0.0355265	0.0355265	12		FGF12 (+1234), PYDC2 (+946652)	FGF12 (+1234)
chr22	37941685	37941686		15.29	18.75	0.00211795	0.0193531	0.0355703	7		CARD10 (-26137), CDC42EP1 (-14768)	CDC42EP1 (-14768)
chr1	37270825	37270826		8.48968	17.3077	0.000243194	0.00442551	0.0356017	9		CSF3R (-321947), GRIK3 (+228900)	GRIK3 (+228900)
chr19	43411675	43411676		17.6894	25.6433	0.00218716	0.0197784	0.0356202	8		PSG1 (-27805), PSG6 (+10313)	PSG6 (+10313)
chr10	117978303	117978304		51.8613	54.3478	4.30141e-08	1.05481e-05	0.035637	5		GFRA1 (+54675)	GFRA1 (+54675)
chr21	44227174	44227175		14.9726	19.1063	8.818e-05	0.00220091	0.0356457	10		WDR4 (+72490), PDE9A (+153310)	WDR4 (+72490)
chr5	140732025	140732026		-11.2689	-27.3392	0.00165156	0.0163543	0.0356967	7		PCDHGA4 (-2742), PCDHGB1 (+2198)	PCDHGB1 (+2198)
chr9	134685708	134685709		19.5132	28.2051	0.00451484	0.0322302	0.035738	11		RAPGEF1 (-100480), MED27 (+269586)	RAPGEF1 (-100480)
chr10	700122	700123		18.3741	20.8333	1.87768e-05	0.000753614	0.0358066	9		DIP2C (+35483), ZMYND11 (+519699)	DIP2C (+35483)
chr10	71225667	71225668		29.8804	34.7368	0.000131265	0.00289578	0.0358333	4		TSPAN15 (+14439), NEUROG3 (+107326)	TSPAN15 (+14439)
chr3	196763300	196763301		7.51028	20	0.183988	0.363246	0.0358907	5		MFI2 (-6614), DLG1 (+262146)	MFI2 (-6614)
chr15	101740334	101740335		8.14252	19.0776	0.00531359	0.035952	0.035952	10		CHSY1 (+51802), LRRK1 (+280915)	CHSY1 (+51802)
chr5	140772285	140772286		-19.2168	-22.0168	0.010292	0.0559062	0.0359801	4		PCDHGA8 (-95), PCDHGB4 (+4834)	PCDHGA8 (-95)
chr2	4232022	4232023		9.4116	19.5736	0.043636	0.14471	0.0360385	6		DCDC2C (+480570)	DCDC2C (+480570)
chr2	119991202	119991203		10.9749	16.7804	0.00534832	0.0361093	0.0361093	6		DBI (-133626), STEAP3 (+9796)	STEAP3 (+9796)
chr2	239984881	239984882		-13.3646	-17.8363	0.00172742	0.0168595	0.0362102	7		TWIST2 (+228209), HDAC4 (+337761)	TWIST2 (+228209)
chr7	32358709	32358710		8.37207	20.3205	0.0600649	0.178027	0.0362129	8		PDE1C (-19769), LSM5 (+171320)	PDE1C (-19769)
chr7	32358695	32358696		13.0119	20.641	0.0128491	0.0647857	0.0362129	8		PDE1C (-19755), LSM5 (+171334)	PDE1C (-19755)
chr1	201708458	201708459		10.582	15.8333	0.160851	0.33386	0.0362577	4		IPO9 (-89810), NAV1 (+91082)	IPO9 (-89810)
chr22	45558913	45558914		9.80402	25.1261	0.00538332	0.0362675	0.0362675	4		PHF21B (-153333), NUP50 (-808)	NUP50 (-808)
chr13	20805390	20805391		-12.9126	-22.0895	0.00301515	0.0245646	0.0362845	8		GJB2 (-41472), GJB6 (+1143)	GJB6 (+1143)
chr1	56943118	56943119		-6.27938	-20.7692	0.11704	0.273044	0.0363075	5		PPAP2B (+102122)	PPAP2B (+102122)
chr1	56943136	56943137		-11.597	-20.2381	0.00101064	0.0117172	0.0363075	4		PPAP2B (+102104)	PPAP2B (+102104)
chr2	80052283	80052284		14.9176	15.6841	0.0682169	0.193266	0.036343	4		LRRTM1 (+479590), CTNNA2 (+639927)	LRRTM1 (+479590)
chr11	32451782	32451783		16.5599	20.3499	0.0426363	0.142544	0.0363449	4		WT1 (+5393), RCN1 (+339333)	WT1 (+5393)
chr11	32451802	32451803		18.162	29.1343	0.00620003	0.0398656	0.0363449	4		WT1 (+5373), RCN1 (+339353)	WT1 (+5373)
chr6	27692757	27692758		-7.0008	-15.2102	0.00541124	0.0363935	0.0363935	6		ZNF184 (-251861), HIST1H2BL (+82951)	HIST1H2BL (+82951)
chr11	62650163	62650164		-18.0301	-25.2137	0.00321865	0.0256698	0.036416	4		SLC3A2 (+26581), CHRM1 (+38989)	SLC3A2 (+26581)
chr3	71275693	71275694		20.5215	20.9677	0.00545866	0.0366069	0.0366069	5		FOXP1 (-95706), EIF4E3 (+498832)	FOXP1 (-95706)
chr5	83775995	83775996		7.86915	16.438	0.00546868	0.0366519	0.0366519	12		EDIL3 (-95385)	EDIL3 (-95385)
chr10	12365226	12365227		10.6928	28.533	0.00547628	0.036686	0.036686	6		NUDT5 (-127104), CAMK1D (-26254)	CAMK1D (-26254)
chr1	19029491	19029492		-12.6914	-18.1818	0.000411736	0.00634922	0.0366941	11		PAX7 (+71992), TAS1R2 (+156684)	PAX7 (+71992)
chr3	50413451	50413452		-22.3894	-28.7821	0.00548781	0.0367377	0.0367377	4		TMEM115 (-16411), CACNA2D2 (+127402)	TMEM115 (-16411)
chr19	39442749	39442750		5.4867	15.1082	0.000116031	0.00265976	0.0368532	8		ENSG00000269547 (-2255), FBXO17 (+23800)	ENSG00000269547 (-2255)
chr11	13983783	13983784		-12.1866	-15.945	0.0113825	0.0597774	0.0368924	6		FAR1 (+293567), RRAS2 (+396946)	FAR1 (+293567)
chr19	23027648	23027649		14.352	23.3333	0.000146603	0.0031248	0.0369385	5		ZNF99 (-60740), ZNF728 (+158329)	ZNF99 (-60740)
chr19	23027645	23027646		18.657	27.2727	2.52972e-05	0.000927029	0.0369385	5		ZNF99 (-60737), ZNF728 (+158332)	ZNF99 (-60737)
chr22	36960798	36960799		-8.01693	-15.2558	2.10571e-05	0.000816109	0.0369507	11		EIF3D (-35316), CACNG2 (+138804)	EIF3D (-35316)
chr22	19676880	19676881		-14.2231	-19.1742	0.000290872	0.00500402	0.0370351	10		CLDN5 (-161813), SEPT5 (-25106)	SEPT5 (-25106)
chr9	136919190	136919191		15.1654	21.5476	0.00789123	0.0468381	0.0372395	4		VAV2 (-61759), BRD3 (+13948)	BRD3 (+13948)
chr9	136919204	136919205		20.2372	26.4069	0.00269768	0.0227889	0.0372395	4		VAV2 (-61773), BRD3 (+13934)	BRD3 (+13934)
chr7	155711843	155711844		-11.2405	-19.7619	0.00560406	0.0372573	0.0372573	4		SHH (-106877), C7orf13 (+721504)	SHH (-106877)
chr6	166970765	166970766		6.54247	17.2727	0.0074257	0.0449749	0.037286	6		MPC1 (-174280), RPS6KA2 (+305273)	MPC1 (-174280)
chr6	166970790	166970791		24.2507	33.1061	3.1987e-05	0.00109098	0.037286	6		MPC1 (-174305), RPS6KA2 (+305248)	MPC1 (-174305)
chr19	11649709	11649710		-5.52339	-17.5379	0.00240124	0.0210666	0.0372874	8		CNN1 (+178), ELOF1 (+20341)	CNN1 (+178)
chr2	25075637	25075638		-6.54205	-19.0476	0.000761555	0.00966371	0.0373405	5		PTRHD1 (-59387), ADCY3 (+67070)	PTRHD1 (-59387)
chr14	54758609	54758610		18.137	31.0541	0.00563747	0.037406	0.037406	5		BMP4 (-335081), CDKN3 (-105063)	CDKN3 (-105063)
chr9	792131	792132		7.91812	18.1818	0.000259054	0.00462167	0.0374264	6		DMRT1 (-49558), KANK1 (+321841)	DMRT1 (-49558)
chr7	961819	961820		7.86692	16.6667	0.309076	0.500931	0.037591	4		ADAP1 (+32513), GET4 (+45631)	ADAP1 (+32513)
chr13	77550678	77550679		16.3949	19.2308	0.00381599	0.0287863	0.0376074	5		CLN5 (-14116), IRG1 (+28047)	CLN5 (-14116)
chr7	99596383	99596384		-14.923	-35.3846	0.037435	0.130958	0.0376342	4		AZGP1 (-22604), ZKSCAN1 (-16820)	ZKSCAN1 (-16820)
chr2	228863368	228863369		8.92968	16.6667	0.0146273	0.0705971	0.0377054	5		DAW1 (+127046), SPHKAP (+182992)	DAW1 (+127046)
chr6	10523197	10523198		-15.931	-18.0124	0.00571738	0.0377603	0.0377603	4		TFAP2A (-107728), GCNT2 (-5391)	GCNT2 (-5391)
chr9	133427261	133427262		7.34629	17.3993	0.00571776	0.037762	0.037762	7		FUBP3 (-27731), ASS1 (+106913)	FUBP3 (-27731)
chr11	68075717	68075718		8.05077	20	0.0262746	0.103876	0.0377742	7		C11orf24 (-36288), LRP5 (-4359)	LRP5 (-4359)
chr7	73825342	73825343		-6.60042	-20.5404	0.0131768	0.0658769	0.037828	12		GTF2IRD1 (-42957), CLIP2 (+121538)	GTF2IRD1 (-42957)
chr21	44568360	44568361		9.08607	18.5714	0.00232383	0.0206054	0.0378286	5		U2AF1 (-40664), CRYAA (-20757)	CRYAA (-20757)
chr1	232319324	232319325		5.36563	17.2139	0.00573826	0.0378526	0.0378526	4		SIPA1L2 (+377979), DISC1 (+556764)	SIPA1L2 (+377979)
chr10	43757293	43757294		8.44918	28.2051	0.00575569	0.0379295	0.0379295	5		FXYD4 (-109796), RASGEF1A (-52662)	RASGEF1A (-52662)
chr1	4142128	4142129		-9.53858	-22.9167	5.03289e-05	0.00149357	0.0380008	4		AJAP1 (-572976), C1orf174 (-325280)	C1orf174 (-325280)
chr3	123066864	123066865		-16.9105	-22.6265	0.00578624	0.0380643	0.0380643	6		ADCY5 (+101740), SEC22A (+139696)	ADCY5 (+101740)
chr13	50707855	50707856		-17.3621	-26.1538	0.00194585	0.0182749	0.0380726	9		RNASEH2B (-775958), DLEU1 (+51549)	DLEU1 (+51549)
chr22	41600644	41600645		25.5405	29.3751	0.00240184	0.0210702	0.0380943	6		L3MBTL2 (-564), EP300 (+112855)	L3MBTL2 (-564)
chr22	49426903	49426904		9.6453	20	0.00579559	0.0381054	0.0381054	5		FAM19A5 (+541632), BRD1 (+791548)	FAM19A5 (+541632)
chr9	138231902	138231903		9.85221	26.4103	0.193209	0.374531	0.0381559	7		PPP1R26 (-139745), OLFM1 (+264537)	PPP1R26 (-139745)
chr16	68021853	68021854		-9.37629	-17.7778	0.0149206	0.0715313	0.0382883	11		DPEP3 (-7122), DPEP2 (+12635)	DPEP3 (-7122)
chr20	30230580	30230581		12.5972	15.1429	0.000492474	0.00717649	0.0384572	4		COX4I2 (+4890), BCL2L1 (+80120)	COX4I2 (+4890)
chr17	77217449	77217450		6.3685	15.4976	0.0106332	0.0571321	0.038475	10		ENGASE (+146423), RBFOX3 (+261113)	ENGASE (+146423)
chr7	70084235	70084236		-7.24234	-19.3506	0.00612226	0.0395302	0.0384847	10		WBSCR17 (-512919)	WBSCR17 (-512919)
chr9	137331750	137331751		-14.0038	-19.1667	0.0058929	0.0385327	0.0385327	4		COL5A1 (-201869), RXRA (+113325)	RXRA (+113325)
chr9	90852982	90852983		-21.1788	-29.9107	0.00589497	0.0385417	0.0385417	5		CDK20 (-263316), SPIN1 (-150351)	SPIN1 (-150351)
chr19	4390827	4390828		-16.662	-22.5303	0.00589935	0.0385609	0.0385609	6		SH3GL1 (+9716), MPND (+47304)	SH3GL1 (+9716)
chr12	101921611	101921612		-18.2095	-27.5867	0.00591008	0.0386078	0.0386078	6		MYBPC1 (-67135), SPIC (+52413)	SPIC (+52413)
chr10	88106951	88106952		-9.00164	-16.6667	0.00591942	0.0386487	0.0386487	5		GRID1 (+19283)	GRID1 (+19283)
chr16	83974763	83974764		7.63012	21.3352	0.000912383	0.0109294	0.038676	4		OSGIN1 (-7908), MLYCD (+42033)	OSGIN1 (-7908)
chr10	119611266	119611267		-22.5492	-22.2243	0.00593397	0.0387123	0.0387123	4		RAB11FIP2 (+194847), EMX2 (+309312)	RAB11FIP2 (+194847)
chr12	5368356	5368357		25.8462	30.0405	0.00252875	0.0218157	0.0387322	4		NTF3 (-172922), KCNA5 (+215272)	NTF3 (-172922)
chr9	101761508	101761509		-8.9036	-18.5741	0.013239	0.066083	0.0387625	11		TGFBR1 (-105862), COL15A1 (+55588)	COL15A1 (+55588)
chr9	101761596	101761597		10.88	19.7917	0.0339418	0.122843	0.0387625	8		TGFBR1 (-105774), COL15A1 (+55676)	COL15A1 (+55676)
chr19	52932335	52932336		-28.3121	-35.84	0.000110201	0.00256687	0.0388063	6		ZNF534 (-2331), ZNF528 (+31215)	ZNF534 (-2331)
chr19	52932324	52932325		-15.3261	-19.6223	0.047826	0.153595	0.0388063	6		ZNF534 (-2342), ZNF528 (+31204)	ZNF534 (-2342)
chr3	37182077	37182078		9.00076	28	0.00101675	0.0117653	0.0388375	5		LRRFIP2 (+35773), MLH1 (+147255)	LRRFIP2 (+35773)
chr6	41473516	41473517		18.9368	30.303	0.000306906	0.00519158	0.0388912	4		FOXP4 (-40647), NCR2 (+169990)	FOXP4 (-40647)
chr19	18507828	18507829		15.8405	15.6743	0.124282	0.283654	0.0390475	4		LRRC25 (+598), GDF15 (+14849)	LRRC25 (+598)
chr19	18507843	18507844		13.9701	24.7368	0.00292443	0.0240639	0.0390475	4		LRRC25 (+583), GDF15 (+14864)	LRRC25 (+583)
chr9	127625218	127625219		-13.5985	-20.4599	0.0286279	0.109888	0.0390599	4		ARPC5L (+810), GOLGA1 (+78159)	ARPC5L (+810)
chr19	3227771	3227772		-14.3777	-16.1797	0.00273066	0.0229765	0.0391737	8		NFIC (-138812), CELF5 (+3071)	CELF5 (+3071)
chr19	39737693	39737694		22.9845	30.1504	0.00604844	0.0392106	0.0392106	6		IFNL2 (-21460), IFNL3 (-2048)	IFNL3 (-2048)
chr8	62722877	62722878		8.65296	20.3353	0.00605084	0.039221	0.039221	6		NKAIN3 (-438623), ASPH (-95760)	ASPH (-95760)
chr14	101936393	101936394		12.178	19.0476	0.00195903	0.0183585	0.039242	5		DIO3 (-91294), ENSG00000269375 (+577129)	DIO3 (-91294)
chr14	101936383	101936384		6.86333	25.5682	0.0151642	0.0723022	0.039242	5		DIO3 (-91304), ENSG00000269375 (+577119)	DIO3 (-91304)
chr14	65488455	65488456		16.412	16.4676	0.00605608	0.0392437	0.0392437	4		FNTB (+35018), MAX (+80732)	FNTB (+35018)
chr16	86120802	86120803		15.7808	21.7949	0.00606075	0.039264	0.039264	5		FOXF1 (-423330), IRF8 (+188394)	IRF8 (+188394)
chr6	26568125	26568126		-12.2082	-15.3846	5.42732e-07	6.31441e-05	0.0393359	9		ABT1 (-29054), HMGN4 (+29493)	ABT1 (-29054)
chr17	75863418	75863419		10.8893	15.3846	0.00607763	0.0393371	0.0393371	5		TNRC6C (-137718), SEPT9 (+585927)	TNRC6C (-137718)
chr8	80739988	80739989		5.83633	21.4286	0.334188	0.525421	0.0394048	9		HEY1 (-59897), MRPS28 (+202517)	HEY1 (-59897)
chr9	110764966	110764967		9.46411	16.6677	0.00610177	0.0394417	0.0394416	12		KLF4 (-513040), ACTL7B (+854272)	KLF4 (-513040)
chr11	2270561	2270562		-9.9025	-21.7943	0.00610527	0.0394568	0.0394568	4		TH (-77527), ASCL2 (+21620)	ASCL2 (+21620)
chr5	1837872	1837873		-12.2862	-21.645	0.00610943	0.0394748	0.0394748	4		NDUFS6 (+36359), IRX4 (+49459)	NDUFS6 (+36359)
chr1	173794885	173794886		-7.1625	-18.9542	0.0114036	0.059851	0.0394859	5		ZBTB37 (-42607), DARS2 (+1245)	DARS2 (+1245)
chr1	244504021	244504022		20.5789	36.6667	0.00205131	0.0189392	0.0395912	4		ADSS (+111414), ZBTB18 (+289437)	ADSS (+111414)
chr17	6039549	6039550		-17.1437	-27.9605	0.0336785	0.122219	0.0395994	4		WSCD1 (+67124), AIPL1 (+298955)	WSCD1 (+67124)
chr1	234914799	234914800		-13.0254	-20	5.33643e-05	0.00155535	0.0396034	5		IRF2BP2 (-169529), TOMM20 (+377451)	IRF2BP2 (-169529)
chr11	116410038	116410039		8.67975	17.7803	0.00355948	0.0274698	0.0396385	8		BUD13 (+233665)	BUD13 (+233665)
chr8	115155459	115155460		13.3391	21.2757	0.00614976	0.039649	0.039649	4		CSMD3 (-706132)	CSMD3 (-706132)
chr4	36728218	36728219		16.9304	22.1154	0.00615467	0.0396702	0.0396702	7		DTHD1 (+442575), RELL1 (+959779)	DTHD1 (+442575)
chr20	61036527	61036528		7.56304	18.1613	0.213274	0.398344	0.0396863	4		CABLES2 (-54187), GATA5 (+14498)	GATA5 (+14498)
chr15	97992573	97992574		-7.35541	-16.6667	0.029483	0.112028	0.0397346	4		ARRDC4 (-511354)	ARRDC4 (-511354)
chr5	168726649	168726650		16.8509	25.6326	6.3259e-06	0.000353141	0.0397545	10		PANK3 (-720045), SLIT3 (+1483)	SLIT3 (+1483)
chr10	130061976	130061977		-10.0613	-23.5468	0.00618297	0.0397921	0.0397921	6		MKI67 (-137328)	MKI67 (-137328)
chr5	80690498	80690499		-22.0895	-17.7885	0.0221743	0.0929137	0.0398662	5		ACOT12 (-537), SSBP2 (+356573)	ACOT12 (-537)
chr13	28536987	28536988		-28.8146	-33.6718	0.0062081	0.0399003	0.0399003	4		CDX2 (+8288), ATP5EP2 (+17645)	CDX2 (+8288)
chr17	69041058	69041059		22.3979	26.2821	0.0132757	0.0662044	0.0399517	7		KCNJ2 (+875383)	KCNJ2 (+875383)
chr16	63950428	63950429		20.6	20.4167	0.00712327	0.043743	0.040036	4		NONE	NONE
chr8	144852648	144852649		-5.35922	-19.2308	0.000162728	0.00335752	0.0400857	5		FAM83H (-36678), SCRIB (+44900)	FAM83H (-36678)
chr1	240805112	240805113		15.9775	15.9821	0.0174937	0.0794669	0.0400966	4		GREM2 (-29664), RGS7 (+715417)	GREM2 (-29664)
chr9	89422964	89422965		14.7472	26.252	0.00928559	0.052205	0.0401147	4		ZCCHC6 (-453638), GAS1 (+139139)	GAS1 (+139139)
chr21	15653461	15653462		9.58362	20.5944	0.0445452	0.146664	0.0401865	6		RBM11 (+64963), HSPA13 (+102046)	RBM11 (+64963)
chr19	39466916	39466917		-12.2623	-17.3352	0.000230541	0.00426608	0.0402102	4		FBXO17 (-367), FBXO27 (+56319)	FBXO17 (-367)
chr1	2309895	2309896		-5.46971	-26.3898	7.64658e-05	0.00199457	0.0402601	6		RER1 (-13376), SKI (+149762)	RER1 (-13376)
chr18	57678068	57678069		-5.24234	-18.5305	0.116184	0.271773	0.0402967	4		PMAIP1 (+110889), MC4R (+361932)	PMAIP1 (+110889)
chr1	154908649	154908650		-16.9206	-15.6388	0.00146146	0.0150532	0.0403279	6		KCNN3 (-65894), PMVK (+817)	PMVK (+817)
chr20	56167602	56167603		11.9417	20.8333	0.0179502	0.0808303	0.0403323	5		ZBP1 (+27926), PCK1 (+31467)	ZBP1 (+27926)
chr16	34924972	34924973		-24.3781	-28.8357	9.46414e-05	0.002311	0.040413	6		NONE	NONE
chr3	51889843	51889844		-13.4218	-21.1039	0.0063287	0.0404173	0.0404173	5		RRP9 (+86113), GRM2 (+148758)	RRP9 (+86113)
chr2	116918253	116918254		5.66417	15.7895	0.00633591	0.040448	0.040448	9		DPP10 (+999075)	DPP10 (+999075)
chr18	77377285	77377286		6.92668	17.9864	0.0207405	0.0889124	0.0405017	4		CTDP1 (-62515), NFATC1 (+216950)	CTDP1 (-62515)
chr16	88538244	88538245		-9.79795	-24.7976	0.000357479	0.00576369	0.0405304	4		ZC3H18 (-98544), ZFPM1 (+18520)	ZFPM1 (+18520)
chr4	17416321	17416322		11.2245	20.7419	0.0182033	0.081581	0.0405971	6		LDB2 (-515890), QDPR (+97535)	QDPR (+97535)
chr10	70321842	70321843		14.6133	24.5705	8.30828e-05	0.00211225	0.0407056	8		CCAR1 (-159128), TET1 (+1430)	TET1 (+1430)
chr19	16374588	16374589		-19.4371	-16.7443	0.0523274	0.162825	0.04072	4		KLF2 (-61039), AP1M1 (+65844)	KLF2 (-61039)
chr16	87722711	87722712		14.0217	20	0.00402453	0.0298348	0.0408491	5		KLHDC4 (+76843), JPH3 (+86201)	KLHDC4 (+76843)
chr16	87722672	87722673		9.6541	23.0769	0.0437499	0.144955	0.0408491	5		KLHDC4 (+76882), JPH3 (+86162)	KLHDC4 (+76882)
chr12	128874710	128874711		-14.7646	-27.2727	0.000835635	0.0102947	0.0408522	5		TMEM132C (+122763), SLC15A4 (+433817)	TMEM132C (+122763)
chr15	22692757	22692758		16.1784	26.0833	0.000885043	0.0107054	0.0408825	6		TUBGCP5 (-140637), OR4N4 (+310376)	TUBGCP5 (-140637)
chr8	21996299	21996300		12.6803	19.4805	0.00279291	0.0233286	0.0409139	5		HR (-6919), REEP4 (+3164)	REEP4 (+3164)
chr15	70752500	70752501		13.5357	24.9434	0.00644863	0.040928	0.040928	4		TLE3 (-361986), UACA (+303431)	UACA (+303431)
chr16	22564435	22564436		17.0047	19.1667	0.00646305	0.0409892	0.0409892	4		HS3ST2 (-261062), NPIPB5 (+39592)	NPIPB5 (+39592)
chr5	72599588	72599589		8.60576	22.1841	0.0307649	0.115195	0.0409954	4		TMEM174 (+130567), FOXD1 (+144763)	TMEM174 (+130567)
chr11	43604875	43604876		-13.0581	-20.9226	0.00140221	0.0146365	0.0410291	6		HSD17B12 (-97383), API5 (+271337)	HSD17B12 (-97383)
chr11	43604903	43604904		-12.1686	-19.632	0.0263542	0.104082	0.0410291	6		HSD17B12 (-97355), API5 (+271365)	HSD17B12 (-97355)
chr11	43604898	43604899		12.6243	22.8962	0.0143536	0.0697195	0.0410291	6		HSD17B12 (-97360), API5 (+271360)	HSD17B12 (-97360)
chr10	126065154	126065155		7.17411	17.6471	0.0724529	0.200911	0.0410671	5		CHST15 (-213185), OAT (+42350)	OAT (+42350)
chr4	155411187	155411188		9.85496	21.4283	1.0332e-05	0.000497236	0.0411251	12		DCHS2 (-98739), PLRG1 (+60399)	PLRG1 (+60399)
chr9	23749666	23749667		-7.42901	-28.183	3.59039e-05	0.00118197	0.0411873	4		ELAVL2 (+76396)	ELAVL2 (+76396)
chr6	11526968	11526969		-7.15819	-15.3161	0.00426992	0.0310453	0.0412278	4		NEDD9 (-294054), TMEM170B (-11542)	TMEM170B (-11542)
chr21	46838816	46838817		-13.1879	-16.2934	0.0129778	0.0652154	0.041238	4		POFUT2 (-131004), COL18A1 (-36586)	COL18A1 (-36586)
chr12	132963146	132963147		14.5189	20.3647	0.0017343	0.016905	0.041254	11		GALNT9 (-272574), MUC8 (+87579)	MUC8 (+87579)
chr5	87774616	87774617		5.53567	17.6471	9.32663e-06	0.000462992	0.0412605	11		TMEM161B (-209952), MEF2C (+425282)	TMEM161B (-209952)
chr19	16852648	16852649		11.5328	20.1731	0.00653289	0.0412849	0.0412849	4		SIN3B (-87569), NWD1 (+21858)	NWD1 (+21858)
chr18	77378024	77378025		-17.7359	-26.2475	0.00169804	0.0166648	0.0414794	4		CTDP1 (-61776), NFATC1 (+217689)	CTDP1 (-61776)
chr18	77378030	77378031		-15.2647	-17.5139	0.0259541	0.103042	0.0414794	4		CTDP1 (-61770), NFATC1 (+217695)	CTDP1 (-61770)
chr18	77378028	77378029		-11.8499	-16.2893	0.0408975	0.138731	0.0414794	4		CTDP1 (-61772), NFATC1 (+217693)	CTDP1 (-61772)
chr10	133005656	133005657		14.3633	15.8333	0.00904459	0.0512985	0.0415288	4		PPP2R2D (-742298)	PPP2R2D (-742298)
chr2	217362648	217362649		-28.6889	-31.9192	0.00661427	0.0416281	0.0416281	4		RPL37A (-263), SMARCAL1 (+85512)	RPL37A (-263)
chr1	5896930	5896931		12.269	20.8333	2.96451e-05	0.00103492	0.0416397	7		NPHP4 (+155600)	NPHP4 (+155600)
chr4	181833027	181833028		14.7175	18.5277	0.00879927	0.050367	0.0416512	8		NONE	NONE
chr19	41113883	41113884		6.88218	19.7059	0.000403114	0.00625791	0.0416931	6		LTBP4 (+10743), NUMBL (+82672)	LTBP4 (+10743)
chr7	130008302	130008303		9.70162	15.3846	0.00469955	0.0331095	0.0417013	5		CPA1 (-11909), CPA5 (+23616)	CPA1 (-11909)
chr20	49608220	49608221		-6.19211	-26.0784	0.00013062	0.00288597	0.0417084	5		KCNG1 (+31445), MOCS3 (+32858)	KCNG1 (+31445)
chr19	1511264	1511265		-14.8514	-19.4805	0.00124448	0.0134976	0.0417266	7		ADAMTSL5 (+1923), REEP6 (+20100)	ADAMTSL5 (+1923)
chr18	73354673	73354674		17.1147	22.6891	0.00664508	0.0417577	0.0417577	8		SMIM21 (-215016), ZNF516 (+852472)	SMIM21 (-215016)
chr22	45234310	45234311		-5.37738	-16.6667	0.00664681	0.041765	0.041765	5		ARHGAP8 (+135929), PHF21B (+171270)	ARHGAP8 (+135929)
chr1	53529200	53529201		-10.5652	-19.6154	0.023434	0.0963534	0.0417744	6		PODN (+1316), SLC1A7 (+79048)	PODN (+1316)
chr22	49238955	49238956		9.39146	17.0734	2.42492e-05	0.000900187	0.0417888	8		FAM19A5 (+353684), BRD1 (+979496)	FAM19A5 (+353684)
chr14	91862932	91862933		-6.53177	-15.4545	0.0344909	0.124138	0.0417895	9		GPR68 (-142664), CCDC88C (+21188)	CCDC88C (+21188)
chr14	91862906	91862907		16.6861	17.9487	0.00531355	0.0359518	0.0417895	5		GPR68 (-142638), CCDC88C (+21214)	CCDC88C (+21214)
chr14	91862977	91862978		6.98672	21.4566	0.181098	0.359662	0.0417895	6		GPR68 (-142709), CCDC88C (+21143)	CCDC88C (+21143)
chr1	17771527	17771528		-12.6817	-21.1765	0.038588	0.133574	0.0417933	5		ARHGEF10L (-94802), RCC2 (-5308)	RCC2 (-5308)
chr1	17771523	17771524		-15.0797	-19.7917	0.00774329	0.0462502	0.0417933	5		ARHGEF10L (-94806), RCC2 (-5304)	RCC2 (-5304)
chr6	90640278	90640279		10.3796	19.0909	0.000990053	0.0115543	0.0418258	4		GJA10 (+36091), BACH2 (+366182)	GJA10 (+36091)
chr16	28627388	28627389		22.6637	29.2483	0.00666419	0.0418379	0.041838	4		SULT1A2 (-19588), SULT1A1 (+7485)	SULT1A1 (+7485)
chr13	102125567	102125568		-14.0362	-20.625	0.00666763	0.0418524	0.0418524	7		ITGBL1 (+20602), FGF14 (+928556)	ITGBL1 (+20602)
chr2	217528760	217528761		8.77491	16.5152	0.0136114	0.0673095	0.0418577	4		IGFBP2 (+30643), IGFBP5 (+31487)	IGFBP2 (+30643)
chr16	85648888	85648889		7.1928	18.1818	0.110324	0.262971	0.0419043	5		GSE1 (+2067), GINS2 (+73716)	GSE1 (+2067)
chr8	140643535	140643536		-16.9443	-24.1758	0.0034359	0.0268241	0.0419463	5		COL22A1 (-717300), KCNK9 (+71763)	KCNK9 (+71763)
chr12	1772398	1772399		7.6395	17.9331	0.0238962	0.0975988	0.0420045	9		ADIPOR2 (-27794), WNT5B (+34036)	ADIPOR2 (-27794)
chr17	76481498	76481499		13.3336	29.3103	0.00036773	0.00587639	0.0420221	9		DNAH17 (+91977), PGS1 (+106778)	DNAH17 (+91977)
chr11	1846401	1846402		8.05243	18.5185	0.0362591	0.128258	0.0420357	5		CTSD (-61180), SYT8 (-9272)	SYT8 (-9272)
chr11	70278185	70278186		13.8515	16.1538	0.045345	0.14837	0.0421244	5		CTTN (+33539), SHANK2 (+580186)	CTTN (+33539)
chr3	14835299	14835300		9.0487	20	0.00676284	0.042251	0.042251	9		FGD5 (-25169), C3orf20 (+118694)	FGD5 (-25169)
chr8	25106144	25106145		7.57382	18.1818	0.0236136	0.0968384	0.0422928	5		DOCK5 (+63765), GNRH1 (+176025)	DOCK5 (+63765)
chr6	115338001	115338002		13.0089	18.0975	0.0109873	0.05839	0.0423045	4		HS3ST5 (-673793)	HS3ST5 (-673793)
chr14	72558061	72558062		5.86541	16.5222	0.0354379	0.126354	0.0423341	8		RGS6 (+158906), DPF3 (+802747)	RGS6 (+158906)
chr11	125974732	125974733		7.29892	16.8116	0.00468266	0.0330296	0.0423637	9		CDON (-41546), RPUSD4 (+106854)	CDON (-41546)
chr8	9754895	9754896		12.7637	20	0.00682175	0.0424967	0.0424967	9		MSRA (-156882), TNKS (+341472)	MSRA (-156882)
chr10	49867697	49867698		-6.86082	-17.8788	0.00682527	0.0425114	0.0425114	5		ARHGAP22 (-54701), WDFY4 (-50053)	WDFY4 (-50053)
chr17	75135780	75135781		5.82084	15.0253	0.00917419	0.051787	0.0425206	4		SEPT9 (-141711), SEC14L1 (+50950)	SEC14L1 (+50950)
chr1	242965821	242965822		8.84828	24.359	0.00682757	0.0425209	0.0425209	4		PLD5 (-278002), CEP170 (+452530)	PLD5 (-278002)
chr10	125318618	125318619		8.29002	15.4088	0.000701343	0.00913599	0.0426152	11		GPR26 (-107252), BUB3 (+404826)	GPR26 (-107252)
chr5	158065931	158065932		-20.0214	-23.2372	0.00686274	0.0426672	0.0426672	4		CLINT1 (-779781), EBF1 (+460837)	EBF1 (+460837)
chr7	23935568	23935569		-10.4912	-16.5086	0.00686482	0.0426759	0.0426758	4		NPY (-388238), STK31 (+185783)	STK31 (+185783)
chr2	20087169	20087170		-20.4518	-21.4286	0.00830732	0.0484716	0.0427281	5		OSR1 (-530493), TTC32 (+14577)	TTC32 (+14577)
chr5	178736807	178736808		22.587	31.4286	0.00687834	0.042732	0.042732	5		ADAMTS2 (+35623), ZNF354C (+249392)	ADAMTS2 (+35623)
chr17	80982290	80982291		14.6503	18.8988	0.000851284	0.0104256	0.0427422	9		ZNF750 (-183837), B3GNTL1 (+27395)	B3GNTL1 (+27395)
chr17	80982278	80982279		15.208	18.9655	0.000372211	0.00592534	0.0427422	9		ZNF750 (-183825), B3GNTL1 (+27407)	B3GNTL1 (+27407)
chr10	100027739	100027740		16.0061	22.0588	0.00688482	0.0427589	0.0427589	5		LOXL4 (+267), R3HCC1L (+133312)	LOXL4 (+267)
chr5	139229395	139229396		10.6274	16.9643	0.00951586	0.0530637	0.0428074	4		PSD2 (+53990), NRG2 (+193483)	PSD2 (+53990)
chr22	48923517	48923518		8.37112	16	0.00689994	0.0428217	0.0428217	5		FAM19A5 (+38246)	FAM19A5 (+38246)
chr5	45889682	45889683		18.7214	19.5455	0.00430991	0.0312403	0.0428462	4		HCN1 (-193430)	HCN1 (-193430)
chr10	127105553	127105554		-12.5639	-22.0238	0.00690649	0.0428488	0.0428488	5		CTBP2 (-389095), C10orf137 (-302591)	C10orf137 (-302591)
chr7	108378963	108378964		6.71721	15.3912	0.00690996	0.0428632	0.0428632	8		THAP5 (-168797), C7orf66 (+145680)	C7orf66 (+145680)
chr1	99469591	99469592		-6.83398	-20.8333	0.00536539	0.0361865	0.0428769	9		ENSG00000117598 (+857), SNX7 (+342313)	ENSG00000117598 (+857)
chr1	45966596	45966597		9.73695	17.0513	0.0509039	0.15994	0.0429076	6		MMACHC (+872), PRDX1 (+21012)	MMACHC (+872)
chr1	45966564	45966565		13.6034	20.4749	0.00757015	0.0455572	0.0429076	6		MMACHC (+840), PRDX1 (+21044)	MMACHC (+840)
chr10	79371330	79371331		12.5494	34.2524	0.000750452	0.00956745	0.0429177	9		KCNMA1 (+26069)	KCNMA1 (+26069)
chr10	27702716	27702717		8.2328	19.2669	0.00695518	0.0430505	0.0430505	4		ACBD5 (-172973), PTCHD3 (+580)	PTCHD3 (+580)
chr22	37140818	37140819		-5.01626	-16.7094	0.0490644	0.156166	0.0430919	6		CACNG2 (-41216), IFT27 (+31353)	IFT27 (+31353)
chr1	208356613	208356614		13.1229	20.5769	0.0283504	0.109189	0.0431209	4		CD34 (-271867), PLXNA2 (+61051)	PLXNA2 (+61051)
chr9	98256775	98256776		-18.2066	-30.8974	0.0197116	0.0859801	0.0431449	4		FANCC (-176792), PTCH1 (+14167)	PTCH1 (+14167)
chr10	115834390	115834391		-8.78736	-16.4808	0.00698442	0.0431713	0.0431713	6		TDRD1 (-104638), ADRB1 (+30585)	ADRB1 (+30585)
chr18	34289160	34289161		-11.5002	-18.9565	0.0460052	0.149771	0.0431748	5		TPGS2 (+119997), FHOD3 (+411484)	TPGS2 (+119997)
chr1	25242688	25242689		13.4453	18.3751	0.00257899	0.0221074	0.043199	12		RUNX3 (+48812), CLIC4 (+170841)	RUNX3 (+48812)
chr9	18893253	18893254		42.4288	42.9277	0.000551726	0.00775585	0.0432076	6		FAM154A (+139932), ADAMTSL1 (+419362)	FAM154A (+139932)
chr6	41153930	41153931		12.1795	15.165	0.0437248	0.144901	0.043287	6		TREM2 (-23017), TREML2 (+15001)	TREML2 (+15001)
chr6	41153944	41153945		16.569	17.7976	0.00136374	0.0143628	0.043287	6		TREM2 (-23031), TREML2 (+14987)	TREML2 (+14987)
chr6	41153834	41153835		14.9077	25.1268	0.0276061	0.1073	0.043287	4		TREM2 (-22921), TREML2 (+15097)	TREML2 (+15097)
chr7	27184562	27184563		10.8489	19.0476	0.0119828	0.0618531	0.0433183	5		HOXA5 (-1276), HOXA6 (+2830)	HOXA5 (-1276)
chr2	89128425	89128426		9.26911	18.1235	0.0347225	0.124682	0.043359	4		RPIA (+137264)	RPIA (+137264)
chr2	89128458	89128459		14.1904	38.2246	0.178015	0.355812	0.043359	4		RPIA (+137297)	RPIA (+137297)
chr10	71175302	71175303		11.3883	25.5117	0.0427705	0.142836	0.0434684	4		TACR2 (+1320), HK1 (+126803)	TACR2 (+1320)
chr8	22673456	22673457		11.1798	20	0.00706552	0.0435057	0.0435057	5		EGR3 (-122642), PEBP4 (+111964)	PEBP4 (+111964)
chr7	68698959	68698960		24.3001	30.7692	0.0308747	0.115464	0.0435575	5		AUTS2 (-365359)	AUTS2 (-365359)
chr5	179333957	179333958		10.1543	15.1515	0.00351997	0.0272642	0.0435576	8		C5orf45 (-48071), TBC1D9B (+901)	TBC1D9B (+901)
chr5	179333970	179333971		10.0203	30	0.00306566	0.0248412	0.0435576	5		C5orf45 (-48084), TBC1D9B (+888)	TBC1D9B (+888)
chr10	13987122	13987123		9.31177	15.5271	0.012352	0.0631117	0.0436063	5		PRPF18 (+358196), FRMD4A (+385760)	PRPF18 (+358196)
chr9	114711742	114711743		-16.9871	-21.1538	0.00714501	0.0438321	0.0438321	5		UGCG (+52697), SUSD1 (+225945)	UGCG (+52697)
chr19	3896698	3896699		5.27173	17.3499	0.0971582	0.2425	0.0438405	8		NMRK2 (-36402), ATCAY (+16118)	ATCAY (+16118)
chr17	71580440	71580441		14.4171	22.5	0.00715937	0.0438909	0.0438909	4		CDC42EP4 (-272127), SDK2 (+59787)	SDK2 (+59787)
chr10	5543378	5543379		19.4193	19.1062	0.00203393	0.0188305	0.0439105	6		CALML3 (-23545), CALML5 (-1846)	CALML5 (-1846)
chr9	130305583	130305584		10.8056	20	0.00146315	0.015065	0.0439384	7		FAM129B (+25783), LRSAM1 (+91792)	FAM129B (+25783)
chr8	98328018	98328019		-18.2735	-23.5294	0.0071761	0.0439594	0.0439594	5		MTDH (-328388), TSPYL5 (-37843)	TSPYL5 (-37843)
chr19	39003106	39003107		8.57214	15.3846	0.0191752	0.0844298	0.0439961	5		RYR1 (+78637), MAP4K1 (+105457)	RYR1 (+78637)
chr5	2524996	2524997		-5.25273	-15.5845	0.00463898	0.0328225	0.0440328	6		IRX4 (-637665), IRX2 (+226779)	IRX2 (+226779)
chr9	118917159	118917160		-7.00741	-17.3847	0.00166594	0.0164507	0.044069	12		PAPPA (+1077), PAPPA-AS1 (+245725)	PAPPA (+1077)
chr10	44519525	44519526		-6.18097	-16.7625	0.00720611	0.0440822	0.0440822	4		ZNF32 (-375374), CXCL12 (+360971)	CXCL12 (+360971)
chr19	3443974	3443975		5.59048	18.1818	0.00721177	0.0441053	0.0441053	5		C19orf77 (+36565), NFIC (+77391)	C19orf77 (+36565)
chr13	100594353	100594354		10.221	20.0365	0.00722987	0.0441792	0.0441792	6		ZIC5 (+29809), CLYBL (+335431)	ZIC5 (+29809)
chr8	117589091	117589092		15.9208	15.9448	0.00723925	0.0442175	0.0442175	6		TRPS1 (-907864), EIF3H (+178968)	EIF3H (+178968)
chr10	82167617	82167618		6.85571	23.0769	3.74853e-05	0.00121783	0.0442427	9		MAT1A (-118178), FAM213A (-12136)	FAM213A (-12136)
chr1	38898992	38898993		12.0272	22.8571	0.00919091	0.0518499	0.0442474	4		POU3F1 (-386543), RRAGC (+426502)	POU3F1 (-386543)
chr22	27606287	27606288		-8.21868	-15	0.00726627	0.0443277	0.0443277	5		CRYBA4 (+588360), MN1 (+591198)	CRYBA4 (+588360)
chr20	60946820	60946821		-13.6895	-19.12	0.00726837	0.0443362	0.0443362	4		RPS21 (-15351), LAMA5 (-4453)	LAMA5 (-4453)
chr9	132481537	132481538		14.8021	17.1631	0.00542799	0.0364689	0.0443626	7		PTGES (+33788), PRRX2 (+53618)	PTGES (+33788)
chr9	132481547	132481548		8.48676	21.3475	0.0472195	0.152327	0.0443626	7		PTGES (+33778), PRRX2 (+53628)	PTGES (+33778)
chr17	55484634	55484635		-11.5801	-17.1861	0.00729727	0.0444539	0.0444539	4		MSI2 (+150740), ENSG00000166329 (+338038)	MSI2 (+150740)
chr4	122509756	122509757		28.1976	32.1429	0.00729803	0.044457	0.044457	5		QRFPR (-207543), ANXA5 (+108511)	ANXA5 (+108511)
chr16	51836830	51836831		-15.6323	-25.641	0.0178873	0.0806432	0.0444743	5		SALL1 (-651645), TOX3 (+744089)	SALL1 (-651645)
chr17	792801	792802		9.27228	15.132	0.0531263	0.164432	0.0445218	4		GLOD4 (-107221), NXN (+90208)	NXN (+90208)
chr12	123481838	123481839		-8.3984	-16.5217	0.00731428	0.0445231	0.0445231	4		ABCB9 (-15643), PITPNM2 (+113136)	ABCB9 (-15643)
chr10	106057675	106057676		21.6866	17.7156	0.00599253	0.0389676	0.0445289	6		GSTO2 (+28737), ITPRIP (+35987)	GSTO2 (+28737)
chr17	80275396	80275397		12.2271	17.8571	0.00774515	0.0462576	0.0445699	7		CSNK1D (-43790), CD7 (+81)	CD7 (+81)
chr5	162603669	162603670		-10.4284	-24.1544	0.0101251	0.0553014	0.0446526	4		CCNG1 (-260917)	CCNG1 (-260917)
chr15	67427463	67427464		7.38429	18.5185	0.00737644	0.0447755	0.0447755	7		SMAD3 (+69281), AAGAB (+119610)	SMAD3 (+69281)
chr5	133448842	133448843		-9.32764	-15.5844	0.136878	0.301541	0.0447784	4		VDAC1 (-108019), TCF7 (-1559)	TCF7 (-1559)
chr18	109283	109284		-11.0502	-19.7084	0.00740207	0.0448793	0.0448793	4		ENSG00000173213 (-59727), USP14 (-49324)	USP14 (-49324)
chr15	73659338	73659339		12.9397	15.4762	0.0419233	0.140987	0.0449342	5		HCN4 (+2266), NEO1 (+315288)	HCN4 (+2266)
chr18	27306004	27306005		5.45822	19.1176	0.00239207	0.0210123	0.0449476	4		NONE	NONE
chr6	57535163	57535164		18.1549	22.6318	0.00741979	0.044951	0.044951	4		PRIM2 (+352742)	PRIM2 (+352742)
chr9	100802153	100802154		8.47834	17.6142	0.00228998	0.0204022	0.0451028	9		NANS (-16867), ANP32B (+56511)	NANS (-16867)
chr14	104925421	104925422		6.93952	16.2115	0.00745835	0.0451069	0.0451069	6		C14orf180 (-120599), C14orf144 (+214881)	C14orf180 (-120599)
chr9	113940637	113940638		12.0338	18.773	0.00197862	0.0184826	0.0451343	4		LPAR1 (-140315), OR2K2 (+150075)	LPAR1 (-140315)
chr5	95160389	95160390		-6.84808	-21.4545	0.00746766	0.0451445	0.0451445	9		GLRX (-1972), ELL2 (+137385)	GLRX (-1972)
chr3	190817062	190817063		7.49052	16.7949	0.0178208	0.0804451	0.045285	6		GMNC (-236659), OSTN (-113259)	OSTN (-113259)
chr6	27536653	27536654		-8.72449	-33.4239	0.00011251	0.00260384	0.0453648	5		ZNF184 (-95757), HIST1H2BL (+239055)	ZNF184 (-95757)
chr17	48674268	48674269		20.5362	24.6346	0.00172361	0.0168344	0.0453902	4		ABCC3 (-37949), CACNA1G (+35448)	CACNA1G (+35448)
chr17	48674246	48674247		16.4851	25.5478	0.00417399	0.0305749	0.0453902	4		ABCC3 (-37971), CACNA1G (+35426)	CACNA1G (+35426)
chr19	28244530	28244531		-7.78516	-15.2047	0.00451081	0.0322109	0.0454284	5		NONE	NONE
chr7	151487232	151487233		8.43007	18.5714	0.00754124	0.045441	0.045441	9		RHEB (-270223), PRKAG2 (+86977)	PRKAG2 (+86977)
chr16	33391526	33391527		-14.2122	-15.6635	7.97822e-05	0.00205394	0.0454591	6		TP53TG3B (+130012)	TP53TG3B (+130012)
chr3	49723272	49723273		7.5434	18.5599	0.0282543	0.108946	0.0454923	4		MST1 (+3213), APEH (+11838)	MST1 (+3213)
chr3	49723322	49723323		15.0981	24.9316	0.0979626	0.243781	0.0454923	4		MST1 (+3163), APEH (+11888)	MST1 (+3163)
chr3	49723306	49723307		23.1729	28.4091	0.0269984	0.105745	0.0454923	4		MST1 (+3179), APEH (+11872)	MST1 (+3179)
chr3	49723314	49723315		15.0849	32.6564	0.0280343	0.108389	0.0454923	4		MST1 (+3171), APEH (+11880)	MST1 (+3171)
chr3	49723303	49723304		24.4845	42.4242	0.00851419	0.0492732	0.0454923	4		MST1 (+3182), APEH (+11869)	MST1 (+3182)
chr17	79967164	79967165		15.4637	17.6992	0.00351523	0.0272395	0.045494	10		STRA13 (+13629), ASPSCR1 (+31739)	STRA13 (+13629)
chr17	79967136	79967137		6.52355	21.2662	0.00991271	0.0545267	0.045494	4		STRA13 (+13657), ASPSCR1 (+31711)	STRA13 (+13657)
chr19	40728059	40728060		5.45762	18.4524	0.413436	0.597742	0.0455203	4		TTC9B (-3754), CNTD2 (+4537)	TTC9B (-3754)
chr7	155324508	155324509		11.3032	24.8948	0.0024621	0.0214258	0.0455697	11		RBM33 (-112864), EN2 (+73685)	EN2 (+73685)
chr10	8098558	8098559		-22.8883	-23.5	0.00757404	0.0455729	0.0455729	6		GATA3 (+1903)	GATA3 (+1903)
chr11	119803714	119803715		-21.252	-23.4033	8.10716e-05	0.00207681	0.0455808	6		PVRL1 (-203921), TRIM29 (+205446)	PVRL1 (-203921)
chr11	119803757	119803758		-14.4783	-17.3485	0.0149517	0.0716299	0.0455808	6		PVRL1 (-203964), TRIM29 (+205403)	PVRL1 (-203964)
chr12	10110870	10110871		11.0372	24.5238	0.0075802	0.0455976	0.0455976	4		CLEC12A (+6956), CLEC1B (+41008)	CLEC12A (+6956)
chr19	42461002	42461003		-10.3931	-18.75	0.00610516	0.0394563	0.0456125	5		RABAC1 (+2539), ARHGEF1 (+72488)	RABAC1 (+2539)
chr14	99424613	99424614		14.8474	32.8858	0.0036869	0.0281276	0.0456235	10		BCL11B (+312951)	BCL11B (+312951)
chr7	1102146	1102147		6.53235	20.5199	0.00126942	0.0136808	0.0456417	4		GPER (-24296), GPR146 (+7226)	GPR146 (+7226)
chr7	1102118	1102119		19.007	24.6236	0.0508358	0.159801	0.0456417	4		GPER (-24324), GPR146 (+7198)	GPR146 (+7198)
chr7	1102137	1102138		22.7524	36.0606	0.0297076	0.112587	0.0456417	4		GPER (-24305), GPR146 (+7217)	GPR146 (+7217)
chr5	132545796	132545797		5.85822	18.692	0.00759783	0.0456684	0.0456684	6		HSPA4 (+158143), FSTL4 (+402458)	HSPA4 (+158143)
chr8	81915373	81915374		-11.1422	-22.5	0.0465814	0.150987	0.0456789	6		ZNF704 (-128358), PAG1 (+108929)	PAG1 (+108929)
chr8	81915408	81915409		-5.73147	-19.0909	0.0217506	0.0917412	0.0456789	6		ZNF704 (-128393), PAG1 (+108894)	PAG1 (+108894)
chr1	227873713	227873714		9.52636	19.2529	0.0406096	0.138095	0.0457009	12		SNAP47 (-48983), ZNF678 (+122470)	SNAP47 (-48983)
chr19	51282373	51282374		-9.84723	-18.5676	3.63298e-05	0.00119168	0.0458597	9		ACPT (-11298), GPR32 (+8653)	GPR32 (+8653)
chr16	56136493	56136494		5.16058	15.6863	0.00062064	0.00840492	0.0458657	9		CES5A (-146551), GNAO1 (-89394)	GNAO1 (-89394)
chr18	73717638	73717639		16.0672	19.5804	0.00321428	0.0256463	0.0458697	5		SMIM21 (-577981), ZNF516 (+489507)	ZNF516 (+489507)
chr6	37136725	37136726		-15.9164	-19.697	0.0076578	0.0459087	0.0459087	5		PIM1 (-1253), COX6A1P2 (+124119)	PIM1 (-1253)
chr9	100265549	100265550		9.06599	30	0.000554859	0.00778591	0.0459901	5		TMOD1 (+2088), TSTD2 (+130307)	TMOD1 (+2088)
chr4	155411727	155411728		9.26274	15.6829	0.115794	0.271193	0.0460079	4		DCHS2 (-99279), PLRG1 (+59859)	PLRG1 (+59859)
chr17	76222805	76222806		13.5029	18.0941	0.00209085	0.0191853	0.0460514	10		TMEM235 (-5178), BIRC5 (+12539)	TMEM235 (-5178)
chr20	56361547	56361548		13.0513	31.7593	0.00770142	0.0460831	0.0460831	4		PMEPA1 (-76590), PPP4R1L (+522947)	PMEPA1 (-76590)
chr19	50192928	50192929		-16.3451	-29.8775	0.000352058	0.00570367	0.0460975	10		CPT1C (-1444), ADM5 (+1008)	ADM5 (+1008)
chr2	33825133	33825134		6.1751	25.4359	0.00771754	0.0461475	0.0461475	4		RASGRP3 (+123839)	RASGRP3 (+123839)
chr6	157977768	157977769		7.56648	16.0705	0.00629188	0.0402598	0.0461638	12		SNX9 (-266527), ZDHHC14 (+175604)	ZDHHC14 (+175604)
chr17	2703883	2703884		-12.3694	-19.1775	0.00890124	0.0507553	0.0461778	8		RAP1GAP2 (+4152), OR1D5 (+263017)	RAP1GAP2 (+4152)
chr16	61774103	61774104		7.90588	18.9815	0.0174514	0.0793399	0.046224	5		CDH8 (+296635)	CDH8 (+296635)
chr19	17139412	17139413		18.5938	26.1754	0.00275105	0.0230921	0.0462728	4		CPAMD8 (-1788), HAUS8 (+47010)	CPAMD8 (-1788)
chr19	44818335	44818336		7.57643	15.9212	0.0011217	0.012578	0.0463264	12		ZNF235 (-9158), ZNF112 (+42496)	ZNF235 (-9158)
chr4	6096220	6096221		-10.6874	-16.5266	0.00777456	0.0463748	0.0463748	6		CRMP1 (-201436), JAKMIP1 (+106061)	JAKMIP1 (+106061)
chr4	190572240	190572241		6.04385	15.1305	0.0077963	0.0464613	0.0464613	8		FRG1 (-289702)	FRG1 (-289702)
chr17	35021553	35021554		-16.0399	-32.4169	0.00779787	0.0464676	0.0464676	6		LHX1 (-272530), MRM1 (+63553)	MRM1 (+63553)
chr3	56816540	56816541		9.62295	16.8192	0.00780248	0.0464859	0.0464859	4		CCDC66 (+225340), ARHGEF3 (+296795)	CCDC66 (+225340)
chr19	3660979	3660980		15.0472	25.4735	0.00780545	0.0464977	0.0464977	4		CACTIN (-34167), PIP5K1C (+39497)	CACTIN (-34167)
chr10	8068982	8068983		12.6395	17.9813	0.00224753	0.0201458	0.046511	8		GATA3 (-27673), TAF3 (+208516)	GATA3 (-27673)
chr19	1992837	1992838		-7.01203	-18.8889	0.0500593	0.158213	0.046628	5		BTBD2 (+22881), CSNK1G2 (+51650)	BTBD2 (+22881)
chr21	46009924	46009925		-7.10888	-15.6699	0.0546009	0.167374	0.0466354	4		KRTAP10-5 (-9444), KRTAP10-6 (+2461)	KRTAP10-6 (+2461)
chr21	38903258	38903259		-7.3228	-21.7262	0.023727	0.0971439	0.0466397	5		DYRK1A (+110657), KCNJ6 (+385490)	DYRK1A (+110657)
chr21	38903252	38903253		16.5553	18.4874	0.0114295	0.0599413	0.0466397	5		DYRK1A (+110651), KCNJ6 (+385496)	DYRK1A (+110651)
chr1	179555916	179555917		16.3061	29.1667	0.00626368	0.040139	0.0466612	5		NPHS2 (-10849), TDRD5 (-5108)	TDRD5 (-5108)
chr16	89138320	89138321		-26.2693	-33.0736	0.00171723	0.0167921	0.0466665	4		CBFA2T3 (-94709), ACSF3 (-21896)	ACSF3 (-21896)
chr10	2410381	2410382		8.22393	17.3636	5.57246e-05	0.00160264	0.0467376	6		PFKP (-699330), ADARB2 (-630712)	ADARB2 (-630712)
chr15	65647691	65647692		10.9401	16.1672	0.00420371	0.030721	0.0468111	10		PARP16 (-68482), IGDCC3 (+22686)	IGDCC3 (+22686)
chr12	133197524	133197525		-22.1689	-25.5556	0.00110628	0.0124602	0.0468211	5		P2RX2 (+2122), POLE (+66420)	P2RX2 (+2122)
chr3	195552365	195552366		-10.2991	-27.7393	0.00790349	0.0468867	0.0468867	8		MUC4 (-13218), TNK2 (+70066)	MUC4 (-13218)
chr9	17539531	17539532		8.64695	20.688	0.00790357	0.046887	0.046887	4		SH3GL2 (-39589), CNTLN (+404552)	SH3GL2 (-39589)
chr22	42833336	42833337		-26.1981	-23.761	0.0059748	0.0388904	0.0468978	4		NFAM1 (-4936), RRP7A (+82471)	NFAM1 (-4936)
chr22	42833443	42833444		13.8029	17.1329	0.0225148	0.0938502	0.0468978	7		NFAM1 (-5043), RRP7A (+82364)	NFAM1 (-5043)
chr16	1545331	1545332		14.448	23.5897	0.00972951	0.0538539	0.0469059	7		TMEM204 (-38242), TELO2 (+1968)	TELO2 (+1968)
chr5	176075733	176075734		-16.2483	-16.6667	0.0139105	0.0682861	0.0470218	5		UNC5A (-161744), TSPAN17 (+1346)	TSPAN17 (+1346)
chr9	129092212	129092213		14.9249	23.6364	0.0045817	0.0325499	0.0470962	11		LMX1B (-284509), MVB12B (+3085)	MVB12B (+3085)
chr11	72388186	72388187		-7.10486	-17.3913	0.000485986	0.00711172	0.0471042	7		PDE2A (-2690), ARAP1 (+75261)	PDE2A (-2690)
chr7	149155752	149155753		-11.7247	-20.9559	0.0109551	0.0582763	0.0471487	4		ZNF777 (+2461), ZNF783 (+196491)	ZNF777 (+2461)
chr5	9729906	9729907		-14.4026	-27.451	0.0279294	0.108123	0.0471825	5		TAS2R1 (-99444), FAM173B (+520091)	TAS2R1 (-99444)
chr5	9729860	9729861		10.2374	23.0159	0.0191034	0.0842211	0.0471825	5		TAS2R1 (-99398), FAM173B (+520137)	TAS2R1 (-99398)
chr3	9547804	9547805		9.33858	18	3.39746e-05	0.00113756	0.0472619	11		LHFPL4 (+47681), THUMPD3 (+143069)	LHFPL4 (+47681)
chr19	34116430	34116431		8.15514	25.1383	0.00800066	0.0472705	0.0472705	6		PEPD (-103731), CHST8 (-59003)	CHST8 (-59003)
chr22	36878434	36878435		-16.728	-33.0769	0.0974944	0.243036	0.0472741	5		TXN2 (-358), FOXRED2 (+24713)	TXN2 (-358)
chr8	80739755	80739756		-10.1084	-37.1212	0.016817	0.0774223	0.0473008	4		HEY1 (-59664), MRPS28 (+202750)	HEY1 (-59664)
chr8	31491564	31491565		15.7571	26.1637	0.0139057	0.0682705	0.0473334	4		NRG1 (-914163), WRN (+600248)	WRN (+600248)
chr16	67234151	67234152		-17.9324	-18.4783	0.00454537	0.0323764	0.0474272	5		TMEM208 (-26864), ELMO3 (+1138)	ELMO3 (+1138)
chr16	67233972	67233973		16.3395	18.3333	0.00274465	0.0230559	0.0474272	5		TMEM208 (-27043), ELMO3 (+959)	ELMO3 (+959)
chr6	85008606	85008607		-9.08494	-21.7434	0.000291328	0.0050094	0.047443	4		KIAA1009 (-71254), TBX18 (+465630)	KIAA1009 (-71254)
chr16	35134600	35134601		-6.12841	-18.759	0.00805149	0.0474707	0.0474707	6		NONE	NONE
chr11	66775719	66775720		-25.9966	-19.3207	0.00806161	0.0475105	0.0475105	4		RHOD (-48569), SYT12 (+1471)	SYT12 (+1471)
chr19	5687855	5687856		5.07642	15	0.0404585	0.13776	0.0475142	7		RPL36 (+6663), LONP1 (+32445)	RPL36 (+6663)
chr7	149521826	149521827		16.603	19.084	0.00808453	0.0476006	0.0476006	4		ZNF467 (-51259), ZNF862 (-13629)	ZNF862 (-13629)
chr14	76865889	76865890		8.76706	16.1249	0.00808716	0.0476109	0.0476109	10		ESRRB (-7991), GPATCH2L (+247611)	ESRRB (-7991)
chr10	1405401	1405402		16.8787	20.735	0.00776388	0.0463323	0.0477037	6		IDI1 (-310292), ADARB2 (+374268)	IDI1 (-310292)
chr10	1405388	1405389		10.9947	21.7961	0.0612104	0.180213	0.0477037	6		IDI1 (-310279), ADARB2 (+374281)	IDI1 (-310279)
chr10	1405392	1405393		16.7993	23.6701	0.00895198	0.0509479	0.0477037	6		IDI1 (-310283), ADARB2 (+374277)	IDI1 (-310283)
chr10	1405394	1405395		18.8008	29.3762	0.0159858	0.0748707	0.0477037	6		IDI1 (-310285), ADARB2 (+374275)	IDI1 (-310285)
chr11	132869549	132869550		15.9057	17.9398	0.00140232	0.0146373	0.0477404	6		OPCML (-55984), SPATA19 (+845846)	OPCML (-55984)
chr15	53310231	53310232		11.5887	15.1579	0.00812971	0.0477779	0.0477779	7		UNC13C (-994869), ONECUT1 (-228023)	ONECUT1 (-228023)
chr20	57364428	57364429		9.71465	15.508	0.0102669	0.0558155	0.0477815	11		GNAS (-63340), NPEPL1 (+96760)	GNAS (-63340)
chr7	24924229	24924230		-12.2013	-19.5833	0.0113704	0.0597352	0.0477973	5		DFNA5 (-126498), OSBPL3 (+95577)	OSBPL3 (+95577)
chr1	6183618	6183619		-9.54315	-15.9091	0.0913855	0.233187	0.04799	5		CHD5 (+56564), KCNAB2 (+77638)	CHD5 (+56564)
chr1	6183610	6183611		8.42236	15.7895	0.00445295	0.0319329	0.04799	5		CHD5 (+56572), KCNAB2 (+77630)	CHD5 (+56572)
chr1	6183444	6183445		6.66475	20.7692	0.00173197	0.0168896	0.04799	5		CHD5 (+56738), KCNAB2 (+77464)	CHD5 (+56738)
chr7	73269575	73269576		-16.8427	-18.515	0.00819044	0.0480157	0.0480157	4		WBSCR28 (-5913), CLDN4 (+27502)	WBSCR28 (-5913)
chr10	29282265	29282266		-9.75898	-16.005	0.00820247	0.0480627	0.0480627	4		LYZL1 (-295724), BAMBI (+315995)	LYZL1 (-295724)
chr16	1150534	1150535		14.7425	18.6652	0.000511864	0.00736845	0.0480671	6		CACNA1H (-52706), C1QTNF8 (-4291)	C1QTNF8 (-4291)
chr2	1843183	1843184		14.7842	23.8095	0.00322865	0.0257235	0.0481307	5		PXDN (-94906), MYT1L (+491704)	PXDN (-94906)
chr2	1843221	1843222		40.5791	29.3182	0.0208885	0.0893299	0.0481307	4		PXDN (-94944), MYT1L (+491666)	PXDN (-94944)
chr9	14978424	14978425		11.7675	26.087	0.00620493	0.0398867	0.0483065	5		SNAPC3 (-444277), FREM1 (-67432)	FREM1 (-67432)
chr17	15652714	15652715		14.3588	24.2329	0.000756399	0.00961907	0.0483126	10		ADORA2B (-195516), TBC1D26 (+17124)	TBC1D26 (+17124)
chr4	4176611	4176612		10.5921	20	0.00826868	0.0483212	0.0483212	5		OTOP1 (+52004), ADRA2C (+408487)	OTOP1 (+52004)
chr15	69223193	69223194		-8.08382	-15.7491	0.0310308	0.115846	0.0483746	4		NOX5 (-83840), SPESP1 (+355)	SPESP1 (+355)
chr15	69223044	69223045		10.3481	34.1176	0.0216661	0.0915063	0.0483746	5		NOX5 (-83989), SPESP1 (+206)	SPESP1 (+206)
chr7	1639380	1639381		7.93302	20.757	0.00830679	0.0484696	0.0484696	10		ELFN1 (-88374), TMEM184A (-43315)	TMEM184A (-43315)
chr16	773222	773223		17.6923	18.1818	0.0318047	0.117728	0.0485311	5		FAM173A (+2248), CCDC78 (+3250)	FAM173A (+2248)
chr16	773228	773229		10.8182	20	0.0350904	0.125543	0.0485311	5		FAM173A (+2254), CCDC78 (+3244)	FAM173A (+2254)
chr5	133130767	133130768		8.05597	17.7156	0.00834285	0.0486098	0.0486098	7		FSTL4 (-182513), C5orf15 (+173710)	C5orf15 (+173710)
chr1	35111148	35111149		24.0414	28.0543	0.000386203	0.00607697	0.0486264	5		GJB5 (-109499), C1orf94 (+467878)	GJB5 (-109499)
chr19	33367506	33367507		7.07677	17.9978	0.00836569	0.0486985	0.0486985	4		SLC7A9 (-6835), CEP89 (+95362)	SLC7A9 (-6835)
chr22	44505039	44505040		15.1503	25	0.000914884	0.0109498	0.0487558	5		PARVG (-63796), PARVB (+109949)	PARVG (-63796)
chr9	74657382	74657383		9.75192	18.4838	0.0311821	0.116215	0.0488542	6		ABHD17B (-131536), C9orf57 (+18138)	C9orf57 (+18138)
chr17	75559834	75559835		-24.3461	-36.5854	0.000553062	0.00776868	0.048855	5		TNRC6C (-441302), SEPT9 (+282343)	SEPT9 (+282343)
chr16	88590432	88590433		14.8894	16.9192	0.0226549	0.0942341	0.0489205	6		ZC3H18 (-46356), ZFPM1 (+70708)	ZC3H18 (-46356)
chr16	88590360	88590361		12.7997	18.6147	0.0527814	0.16374	0.0489205	9		ZC3H18 (-46428), ZFPM1 (+70636)	ZC3H18 (-46428)
chr16	88590339	88590340		18.8052	18.6813	0.00018466	0.00366264	0.0489205	9		ZC3H18 (-46449), ZFPM1 (+70615)	ZC3H18 (-46449)
chr16	88590328	88590329		20.9963	20.3297	1.42227e-05	0.000621196	0.0489205	9		ZC3H18 (-46460), ZFPM1 (+70604)	ZC3H18 (-46460)
chr1	18133137	18133138		16.73	15.8333	0.00843558	0.0489694	0.0489694	4		IGSF21 (-301102), ACTL8 (+51330)	ACTL8 (+51330)
chr22	21319013	21319014		-11.9573	-16.0561	0.00849504	0.0491993	0.0491993	6		AIFM3 (-382), CRKL (+47300)	AIFM3 (-382)
chr3	14177249	14177250		7.17871	27.451	0.00237101	0.0208871	0.049255	4		LSM3 (-42608), TMEM43 (+10810)	TMEM43 (+10810)
chr19	8212320	8212321		7.94143	15.9705	0.0085284	0.0493281	0.0493281	7		FBN3 (+2409), CCL25 (+94437)	FBN3 (+2409)
chr16	7137196	7137197		18.325	26.7717	0.00328696	0.0260355	0.0494197	6		RBFOX1 (-245554)	RBFOX1 (-245554)
chr2	87937888	87937889		29.3972	31.2951	0.00856065	0.0494524	0.0494524	4		PLGLB1 (-688914), PLGLB2 (-109717)	PLGLB2 (-109717)
chr3	46618343	46618344		-22.273	-27.4194	0.000102353	0.00243935	0.0494677	6		TDGF1 (-383), RTP3 (+79363)	TDGF1 (-383)
chr3	46618326	46618327		-17.2804	-25.0101	0.000250877	0.00452103	0.0494677	8		TDGF1 (-400), RTP3 (+79346)	TDGF1 (-400)
chr6	147480467	147480468		-11.2024	-17.1123	0.0085869	0.0495534	0.0495534	5		STXBP5 (-45201), ADGB (+560367)	STXBP5 (-45201)
chr20	25067218	25067219		10.2251	26.2626	0.0086198	0.0496799	0.0496799	5		ENTPD6 (-109137), VSX1 (-4223)	VSX1 (-4223)
chr17	46700307	46700308		11.6965	26.3158	0.000845595	0.0103781	0.0496903	7		HOXB8 (-8007), HOXB9 (+3531)	HOXB9 (+3531)
chr19	1744050	1744051		-16.576	-19.4112	0.00862663	0.0497061	0.0497061	4		TCF3 (-91447), ONECUT3 (-8321)	ONECUT3 (-8321)
chr19	17992093	17992094		12.4654	24.3729	0.00866097	0.0498379	0.049838	4		CCDC124 (-53811), SLC5A5 (+9312)	SLC5A5 (+9312)
chr10	134852126	134852127		9.19187	17.7572	0.00868444	0.0499279	0.0499279	4		NKX6-2 (-252571), GPR123 (-49282)	GPR123 (-49282)
chr5	180072567	180072568		-7.91597	-17.8571	0.0413979	0.139835	0.0499609	4		SCGB3A1 (-54028), FLT4 (+4056)	FLT4 (+4056)
chr7	73457131	73457132		-22.298	-17.6817	0.00469643	0.0330948	0.0499714	8		LIMK1 (-41138), ELN (+15013)	ELN (+15013)
chr8	37699487	37699488		-9.47487	-18.1373	0.00231754	0.0205677	0.0500405	11		BRF2 (+7934), GPR124 (+44714)	BRF2 (+7934)
chr8	37699468	37699469		-8.74658	-17.9739	0.00353141	0.0273238	0.0500405	11		BRF2 (+7953), GPR124 (+44695)	BRF2 (+7953)
chr8	37699481	37699482		-8.35778	-16.6667	0.00516665	0.0352824	0.0500405	11		BRF2 (+7940), GPR124 (+44708)	BRF2 (+7940)
chr6	80421030	80421031		7.45321	15.4762	0.0111338	0.0589063	0.0500981	5		SH3BGRL2 (+80031), ELOVL4 (+236266)	SH3BGRL2 (+80031)
chr12	125289770	125289771		11.099	16.1838	0.00875032	0.0501801	0.0501801	8		NCOR2 (-309973), SCARB1 (+58622)	SCARB1 (+58622)
chr14	105179568	105179569		6.98009	26.9231	0.0388684	0.134206	0.0502778	11		ADSSL1 (-16502), INF2 (+23595)	ADSSL1 (-16502)
chr6	72701487	72701488		6.3509	15.1603	0.0087883	0.0503251	0.0503252	4		KCNQ5 (-630032), RIMS1 (+104761)	RIMS1 (+104761)
chr3	124419960	124419961		14.295	21.4161	0.00878865	0.0503265	0.0503265	6		UMPS (-29252), KALRN (+606433)	UMPS (-29252)
chr3	175986950	175986951		5.86351	15.0983	0.00885035	0.0505617	0.0505617	4		TBL1XR1 (+927315)	TBL1XR1 (+927315)
chr7	73434019	73434020		10.9812	17.2727	0.0264193	0.104251	0.0507561	5		ELN (-8099), WBSCR28 (+158531)	ELN (-8099)
chr20	35886162	35886163		11.5776	20.5952	0.0107263	0.0574643	0.0507617	4		GHRH (+4075), RPN2 (+78714)	GHRH (+4075)
chr3	14349626	14349627		15.0333	16.6667	0.0021461	0.0195267	0.050775	5		XPC (-129344), SLC6A6 (-94449)	SLC6A6 (-94449)
chr2	220344507	220344508		8.17758	15.1786	0.000345372	0.00562923	0.0507897	11		GMPPA (-19115), SPEG (+44940)	GMPPA (-19115)
chr13	108007273	108007274		-6.09478	-19.4444	0.000531613	0.00756155	0.050821	4		ARGLU1 (-786762), FAM155A (+511809)	FAM155A (+511809)
chr15	101303237	101303238		6.88555	17.3032	0.00350219	0.0271714	0.0508219	12		ALDH1A3 (-116343), ASB7 (+160499)	ALDH1A3 (-116343)
chr14	103674733	103674734		17.5308	46.9231	0.126699	0.28714	0.0509326	5		EIF5 (-125605), TNFAIP2 (+84936)	TNFAIP2 (+84936)
chr11	63387896	63387897		12.4948	20.4875	0.00895441	0.0509571	0.0509571	8		PLA2G16 (-6056), ATL3 (+51187)	PLA2G16 (-6056)
chr10	113358245	113358246		12.8035	23.2143	0.0011385	0.0127057	0.0509894	8		ADRA2A (+521456), GPAM (+585275)	ADRA2A (+521456)
chr22	48812634	48812635		13.2392	18.1203	0.00142729	0.0148136	0.0510431	6		FAM19A5 (-72637)	FAM19A5 (-72637)
chr4	41868368	41868369		7.21312	26.6281	0.00850854	0.0492515	0.0510593	10		PHOX2B (-117382), TMEM33 (-68768)	TMEM33 (-68768)
[truncated: 104 more rows]

## Sheet: c. Both_Fin_DMS
Additional file 2c. Differentially methylates sites common in monozygotic and dizygotic twin pairs discordant for Alzheimer's disease.
								MONOZYGOTIC TWINS				DIZYGOTIC TWINS				BOTH (combined)
Genomic location (hg19)				Annotation				Methylation difference				Methylation difference				Methylation difference
chr	start	end		Functional element	Closest gene (RefSeq, IGV)	Distance (bp) to the two closest transcription start sites (Great)		median (%)	adjusted p-value (RadMeth)	no of 10x pairs		median (%)	adjusted p-value (RadMeth)	no of 10x pairs		median (%)	adjusted p-value (RadMeth)	no of 10x pairs
chr8	143407666	143407667		intron	TSNARE1	TSNARE1 (+76876)		24.9231	0.00889008	9		20.4012	0.00246581	5		22.6621	0.000257094	14
chr7	155327302	155327303		intergenic	CNPY1	RBM33 (-110070), EN2 (+76479)		18.1818	0.0254776	9		17.4603	0.0140172	7		17.8211	0.00319177	16
chr22	45193257	45193258		intron	ARHGAP8	ARHGAP8 (+94876), PHF21B (+212323)		17.1053	0.000598035	8		18.3955	0.0111935	4		17.7504	8.64496e-05	12
chr10	1405392	1405393		exon	ADARB2	IDI1 (-310283), ADARB2 (+374277)		17.033	0.00304878	7		23.6701	0.0477037	6		20.3515	0.00143049	13
chr4	33809696	33809697		intergenic	ARAP2	NONE		16.1836	0.00012899	11		16.6045	0.00601901	12		16.3941	1.16991e-05	23
chr11	646372	646373		intron	DEAF1	DRD4 (+9080), DEAF1 (+49159)		15.9936	0.00404506	10		15.8249	3.45423e-05	9		15.9093	2.3451e-06	19
chr8	6875660	6875661		intron	DEFA1/-1B/-3	DEFA1B (-18944), DEFA3 (+162)		15.4946	0.0254823	8		21.25	0.0175538	6		18.3723	0.00389709	14
chr7	73825342	73825343		intergenic	CLIP2	GTF2IRD1 (-42957), CLIP2 (+121538)		-15.9524	0.0197761	9		-20.5404	0.037828	12		-18.2464	0.00613283	21
chr1	229540297	229540298		intergenic	ACTA1	CCSAP (-61563), ACTA1 (+29543)		-18.1818	0.000910367	5		-19.0206	0.0154251	4		-18.6012	0.000170945	9
chr2	27580515	27580516		intergenic	GTF3C2	GTF3C2 (-1157), EIF2B4 (+12364)		-22.4546	0.00066118	8		-29.8246	0.0154029	7		-26.1396	0.000127247	15
chr5	8851435	8851436		intergenic	SEMA5A	SEMA5A (+694751), MTRR (+982219)		-27.7546	0.00654794	4		-31.6667	0.0125508	5		-29.7106	0.000855232	9

## Sheet: d. brain_DMS
Additional file 2d. Differentially methylates sites in brain (anterior hippocampus including entorhinal cortex) of subjects with Alzheimer's disease in comparison to reference subjects.
Genomic location (hg38)					Methylation difference				Methylation level (%)													Annotations
chr	start	end	strand		pvalue	qvalue	meth.diff (%)		AN00373_ctrl	AN09010_ctrl	AN13379_ctrl	AN14295_ctrl	AN14913_ctrl	AN18990_ctrl	AN02028_AD	AN11073_AD	AN11459_AD	AN14026_AD	MAX ctrl	MIN AD		hg19 genome location	Closest transcription start sites by Great 3.0.0 (bp to TSS)	Two closest transcription start sites by Great 3.0.0 (bp to TSS)
chr16	2858918	2858918	-		5.73369e-05	0.0284487	29.1816		27.59	0	22.22	15.79	20	6.25	46.67	43.75	42.86	60	27.59	42.86		chr16:2908919-2908919	PRSS22 (-749)	FLYWCH2 (-24268), PRSS22 (-749)
chr10	5570160	5570160	+		8.2137e-06	0.00990061	29.7178		26.09	34.38	31.58	36.36	36.17	42.11	72.73	69.57	66.67	57.14	42.11	57.14		chr10:5612123-5612123	CALML3 (+45200)	CALML3 (+45200), ASB13 (+96418)
chr20	58669454	58669454	-		3.81323e-09	5.09514e-05	35.1846		57.14	45.71	55.88	35.9	34.48	55.56	90	100	71.88	74.07	57.14	71.88		chr20:57244510-57244510	STX16-NPEPL1 (+18021)	NPEPL1 (-23159), STX16-NPEPL1 (+18021)
chr10	123559041	123559041	+		1.18103e-07	0.000688837	26.3776		13.33	5.88	5.56	0	5	0	31.25	30.77	27.27	31.82	13.33	27.27		chr10:125318557-125318557	GPR26 (-107314)	GPR26 (-107314), BUB3 (+404765)
chr21	34595719	34595719	-		4.83681e-06	0.0073139	24.5781		14.29	3.45	10	17.39	0	8	33.33	33.33	34.78	30.77	17.39	30.77		chr21:35968017-35968017	RCAN1 (+19424)	KCNE1 (-84405), RCAN1 (+19424)
chr17	76948952	76948952	-		5.23706e-05	0.0273345	25.2941		11.54	18.52	20	23.68	12.2	8.7	40	50	40	37.04	23.68	37.04		chr17:74945034-74945034	MGAT5B (+76306)	SEC14L1 (-139797), MGAT5B (+76306)
chr22	50185103	50185103	+		2.4378e-07	0.00112851	23.4496		11.11	4.76	13.64	6.98	15.62	8.33	27.03	44	31.91	34.38	15.62	27.03		chr22:50623532-50623532	PANX2, TRABD (+14373)	PANX2 (+14373), TUBGCP6 (+59461)
chr16	85574398	85574398	-		7.85771e-07	0.00233741	19.9805		4.17	0	0	0	0	3.7	15.38	23.81	27.27	17.39	4.17	15.38		chr16:85608004-85608004	GSE1 (-38818)	GSE1 (-38818), KIAA0513 (+511187)
chr1	121098353	121098353	+		5.02451e-08	0.000401358	31.862		5.56	27.27	29.63	24.39	20	35.29	45	57.89	63.64	58.82	35.29	45		chr1:149765272-149765272	FCGR1A (+11027)	FCGR1A (+11027), HIST2H2BF (+18656)
chr11	66313561	66313561	-		5.1772e-07	0.00176144	20.7745		6.06	3.45	13.04	9.76	14.71	7.32	24.39	31.71	31.58	32.14	14.71	24.39		chr11:66081032-66081032	CD248 (+3483)	CD248 (+3483), TMEM151A (+21692)
chr4	108761699	108761699	+		1.41342e-06	0.00337782	33.6212		13.64	28.12	20	31.25	19.05	28.12	40	90.91	55	53.12	31.25	40		chr4:109682855-109682855	ETNPPL (+1354)	ETNPPL (+1354), OSTC (+111053)
chr20	29319862	29319862	-		8.21919e-06	0.00990061	27.0373		26.67	42.86	35	43.33	36.84	53.49	61.9	74.29	63.64	68.57	53.49	61.9		na
chr1	18191850	18191850	-		1.61866e-05	0.0144362	24.127		17.78	31.43	26.32	19.61	32.35	22.73	47.62	40.74	50	55.17	32.35	40.74		chr1:18518344-18518344	IGSF21 (+84105)	KLHDC7A (-289080), IGSF21 (+84105)
chr7	27225594	27225594	+		8.55159e-10	1.53281e-05	24.8784		11.63	20.83	13.85	12.16	25	21.21	41.86	48.72	45	33.33	25	33.33		chr7:27265213-27265213	EVX1 (-16951)	HOXA13 (-25489), EVX1 (-16951)
chr9	133282435	133282435	+		1.024e-07	0.000631724	23.9322		21.05	21.21	35.48	37.21	26.83	28.26	54.17	45.45	45.45	66.67	37.21	45.45		chr9:136158008-136158008	SURF6 (+45227)	OBP2B (-73381), SURF6 (+45227)
chr1	211630568	211630568	-		1.06541e-05	0.0114973	26.3069		26.09	51.92	52.94	40.91	45.45	36	83.33	71.43	63.16	61.11	52.94	61.11		chr1:211803910-211803910	NEK2 (+45050)	SLC30A1 (-51827), NEK2 (+45050)
chr16	85290795	85290795	+		8.15294e-06	0.00990061	22.4601		57.14	64.71	71.43	68.97	83.33	82.14	100	100	90.91	92.5	83.33	90.91		chr16:85324401-85324401	KIAA0513 (+227584)	GSE1 (-322421), KIAA0513 (+227584)
chr20	45823941	45823941	+		9.0696e-05	0.0352284	17.2522		23.81	12.5	10.34	23.33	22.73	8.47	31.03	30.95	37.5	35.29	23.81	30.95		chr20:44452580-44452580	TNNC2 (+3400)	TNNC2 (+3400), UBE2C (+11366)
chr17	43953594	43953594	-		5.19996e-05	0.0271794	16.2527		9.76	11.63	15.38	11.86	10.81	9.09	24	37.14	22.5	26.83	15.38	22.5		chr17:42030962-42030962	PPY (-11321)	PPY (-11321), PYY (+50875)
chr7	158016316	158016316	-		9.72516e-08	0.000616119	20.3676		15.69	5	0	9.84	5.66	10.53	30	22.73	28.12	29.79	15.69	22.73		chr7:157809008-157809008	PTPRN2 (+571363)	PTPRN2 (+571363), DNAJB6 (+679349)
chr22	39534541	39534541	+		3.22361e-05	0.0213409	29.1763		45.45	35.29	37.5	21.05	35.29	26.83	76.47	57.14	52.38	61.9	45.45	52.38		chr22:39930546-39930546	RPS19BP1 (-1687)	CACNA1I (-36212), RPS19BP1 (-1687)
chr17	17814663	17814663	+		0.000150375	0.045328	20.7298		80.65	77.27	81.25	52.94	69.05	82.61	94.12	89.47	91.3	100	82.61	89.47		chr17:17717977-17717977	SREBF1 (+22324)	SREBF1 (+22324), RAI1 (+133191)
chr2	218395610	218395610	+		2.20261e-06	0.00437567	18.5487		26.53	28.57	16.67	15.58	18.67	22.54	35.42	36.59	38.36	47.27	28.57	35.42		chr2:219260333-219260333	CTDSP1 (-4145)	CTDSP1 (-4145), SLC11A1 (+13582)
chr13	21812452	21812452	+		1.92998e-05	0.0160264	22.7143		2.86	12.5	19.35	16	23.68	23.33	33.33	30.43	37.5	66.67	23.68	30.43		chr13:22386591-22386591	FGF9 (+141070)	FGF9 (+141070)
chr7	4706911	4706911	-		5.83064e-05	0.0286437	24.6674		29.17	15.38	23.08	27.5	2.56	33.33	44.83	40	44.44	50	33.33	40		chr7:4746542-4746542	FOXK1 (+24603)	AP5Z1 (-68711), FOXK1 (+24603)
chr16	980639	980639	+		1.41823e-06	0.00337782	16.2162		0	0	0	0	0	0	23.08	6.67	13.64	18.18	0	6.67		chr16:1030639-1030639	SOX8 (-1169)	LMF1 (-9641), SOX8 (-1169)
chr19	35909776	35909776	+		5.83128e-05	0.0286437	16.5852		8.33	0	0	0	0	0	15	16.67	15.38	21.43	8.33	15		chr19:36400678-36400678	TYROBP (-1482)	LRFN3 (-25774), TYROBP (-1482)
chr10	132037913	132037913	-		6.45259e-08	0.000483876	27.4345		12	9.09	17.65	10	10.34	9.68	24.24	38.71	42.11	53.12	17.65	24.24		chr10:133851417-133851417	BNIP3 (-55983)	JAKMIP3 (-66758), BNIP3 (-55983)
chr1	220887461	220887461	-		1.50514e-06	0.00355667	21.5823		32.5	39.62	47.27	31.48	51.06	43.9	65.15	58.73	67.31	57.58	51.06	57.58		chr1:221060803-221060803	HLX (+9105)	HLX (+9105), DUSP10 (+854715)
chr11	65894136	65894136	+		1.41695e-06	0.00337782	22.0014		0	6.25	5.26	6.9	0	0	13.33	25	38.46	26.47	6.9	13.33		chr11:65661607-65661607	CCDC85B (+3733)	CCDC85B (+3733), FOSL1 (+6390)
chr22	19764327	19764327	-		3.18215e-05	0.021236	20.0605		12.5	23.81	16.13	24.19	14.71	15.09	30.77	30.56	45.45	46.67	24.19	30.56		chr22:19751850-19751850	TBX1 (+7625)	TBX1 (+7625), C22orf29 (+90559)
chr15	101488432	101488432	+		1.64756e-06	0.00376021	16.9907		6.45	11.54	11.11	6.06	7.41	0	20.51	35.71	24	17.86	11.54	17.86		chr15:102028637-102028637	PCSK6 (+1236)	SNRPA1 (-193182), PCSK6 (+1236)
chr16	84505380	84505380	-		5.14215e-05	0.0269732	16.5979		4.35	3.33	11.11	10.53	2.33	3.7	19.23	17.39	21.88	35.29	11.11	17.39		chr16:84538986-84538986	TLDC1 (-623)	TLDC1 (-623), COTL1 (+112697)
chr8	143742184	143742184	-		0.000166899	0.0474115	24.6791		18.18	61.54	56.25	58	31.58	64.29	70.37	90	86.67	79.17	64.29	70.37		chr8:144824354-144824354	FAM83H (-8384)	FAM83H (-8384), SCRIB (+73195)
chr14	73908494	73908494	+		5.71705e-06	0.00809526	23.7019		20	27.27	14.81	14.63	10.53	7.69	35.29	37.14	33.33	50	27.27	33.33		chr14:74375197-74375197	ZNF410 (+21624)	COQ6 (-41799), ZNF410 (+21624)
chr22	41506967	41506967	+		5.15281e-06	0.0075858	27.6473		25	32.5	46.67	41.3	45.45	35.71	68.42	66.67	52.63	73.33	46.67	52.63		chr22:41902971-41902971	POLR3H (+37478)	POLR3H (+37478), ACO2 (+37843)
chr5	53021	53021	-		0.000149249	0.0451741	18.383		13.33	10.53	12.9	13.16	9.3	20.51	30.77	36.36	26.47	34.78	20.51	26.47		chr5:53136-53136	PLEKHG4B (-87237)	PLEKHG4B (-87237)
chr17	27519586	27519586	-		1.05124e-08	0.00011361	22.2474		3.57	9.76	0	5.88	0	10	36.11	36.36	15.87	35.29	10	15.87		chr17:25846612-25846612	KSR1 (+47577)	LGALS9 (-110212), KSR1 (+47577)
chr19	10096773	10096773	-		9.57869e-05	0.036379	18.6837		16.28	35.9	42.42	34.48	29.41	24.44	48.21	50	48.94	48.28	42.42	48.21		chr19:10207449-10207449	ANGPTL6 (+6023)	ANGPTL6 (+6023), RDH8 (+83525)
chr16	980630	980630	+		4.61643e-06	0.00711236	19.5789		0	0	0	0	7.69	0	26.92	13.33	21.74	18.18	7.69	13.33		chr16:1030630-1030630	SOX8 (-1178)	LMF1 (-9632), SOX8 (-1178)
chr19	30064610	30064610	-		2.43091e-06	0.00462815	19.0511		19.61	6.82	2.38	20.69	5.88	12.28	26.32	27.78	34.69	27.78	20.69	26.32		chr19:30555517-30555517	URI1 (+122360)	ZNF536 (-307802), URI1 (+122360)
chr2	42493048	42493048	-		0.000171756	0.048029	15.0173		13.16	3.57	3.45	7.14	7.14	6.25	29.17	18.75	18.75	24	13.16	18.75		chr2:42720188-42720188	KCNG3 (+1049)	COX7A2L (-124039), KCNG3 (+1049)
chr6	166307331	166307331	+		4.01071e-07	0.0014664	15.7286		0	5.13	0	1.69	3.57	3.57	31.82	10.71	12.5	20	5.13	10.71		chr6:166720819-166720819	SFT2D1 (+35260)	T (-138713), SFT2D1 (+35260)
chr9	130536485	130536485	-		0.000181671	0.0493606	21.3297		31.58	33.33	21.74	24.44	33.33	41.67	58.82	47.22	48.15	54.05	41.67	47.22		chr9:133411872-133411872	FUBP3 (-43121)	FUBP3 (-43121), ASS1 (+91524)
chr1	1303298	1303298	+		5.35625e-07	0.00178922	29.7633		23.68	17.65	25.93	17.39	10.71	25.81	60	31.25	56.52	46.88	25.93	31.25		chr1:1238678-1238678	ACAP3 (+4720)	ACAP3 (+4720), SCNN1D (+22863)
chr9	112890259	112890259	+		4.1439e-05	0.0239979	18.9179		10.53	12.9	4.35	0	10	3.45	22.22	18.18	30	33.33	12.9	18.18		chr9:115652539-115652539	SLC46A2 (+654)	SLC46A2 (+654), SNX30 (+139422)
chr19	1744309	1744309	+		5.77557e-05	0.0285171	17.1717		85.19	94.74	70	81.82	90.91	71.43	100	100	100	100	94.74	100		chr19:1744308-1744308	ONECUT3 (-8064)	TCF3 (-91705), ONECUT3 (-8064)
chr15	64147122	64147122	+		8.10668e-05	0.0336967	15.9879		20.45	16.67	15.22	26.03	15.87	20.41	34.78	31.67	30.95	46.51	26.03	30.95		chr15:64439321-64439321	SNX22 (-4595)	SNX22 (-4595), SNX1 (+51130)
chr5	132825671	132825671	-		1.93567e-06	0.00411132	17.0795		8.33	3.57	9.68	8.33	0	6.67	29.41	15.79	14.58	31.58	9.68	14.58		chr5:132161363-132161363	SHROOM1 (+5227)	SEPT8 (-48297), SHROOM1 (+5227)
chr14	92959888	92959888	+		9.29235e-05	0.0357115	26.2263		25	31.25	31.25	15.62	36.84	6.9	75	44.44	42.11	41.67	36.84	41.67		chr14:93426233-93426233	CHGA (+36809)	CHGA (+36809), ITPK1 (+155915)
chr1	161079727	161079727	-		8.40498e-05	0.0342356	20.4537		22.22	20.59	25	30.56	21.74	12.5	38.71	35.29	54.29	41.46	30.56	35.29		chr1:161049517-161049517	ARHGAP30 (-9783)	ARHGAP30 (-9783), PVRL4 (+9872)
chr11	10478737	10478737	+		8.10527e-05	0.0336967	16.2719		7.69	18.6	8.11	0	2.86	14.29	26.09	27.27	23.33	25.64	18.6	23.33		chr11:10500284-10500284	AMPD3 (+28057)	AMPD3 (+28057), MTRNR2L8 (+30439)
chr16	20348831	20348831	-		0.000101248	0.0372877	23.3889		9.09	9.52	9.09	17.65	8.33	8.82	36.36	22.22	39.29	35	17.65	22.22		chr16:20360153-20360153	UMOD (+7470)	GP2 (-21325), UMOD (+7470)
chr19	49427599	49427599	-		3.61536e-05	0.0224591	23.3766		36.36	41.18	40	16.28	45.83	44.44	50	51.72	65.85	61.54	45.83	50		chr19:49930856-49930856	PTH2 (-4159)	PTH2 (-4159), SLC17A7 (+13952)
chr12	121365909	121365909	+		3.63198e-07	0.001393	25.2509		7.41	29.27	3.33	11.11	20	19.51	56	34.48	33.33	44.12	29.27	33.33		chr12:121803712-121803712	ANAPC5 (-13448)	RNF34 (-34210), ANAPC5 (-13448)
chr1	1303293	1303293	+		3.43085e-05	0.0220588	23.9307		27.66	35	22.22	32.14	32.35	27.78	62.5	38.89	46.43	57.14	35	38.89		chr1:1238673-1238673	ACAP3 (+4725)	ACAP3 (+4725), SCNN1D (+22858)
chr11	64055979	64055979	+		6.83451e-10	1.28786e-05	27.6141		11.76	26.23	24.32	19.64	15.38	20	30	57.58	50	52.08	26.23	30		chr11:63823451-63823451	FLRT1 (-47209)	FLRT1 (-47209), OTUB1 (+69567)
chr7	74401053	74401053	-		0.000110023	0.0390266	20.6514		77.78	85.71	44.44	79.31	78.95	77.27	90	89.47	100	100	85.71	89.47		chr7:73815383-73815383	GTF2IRD1 (-52917)	GTF2IRD1 (-52917), CLIP2 (+111579)
chr20	63978041	63978041	-		2.6967e-10	5.8288e-06	40.3376		54.55	34.48	25	0	55	50	88.89	68.75	58.62	71.88	55	58.62		chr20:62609394-62609394	PRPF6 (-3094)	UCKL1 (-21627), PRPF6 (-3094)
chr11	45896905	45896905	+		1.70524e-06	0.00386783	20.0478		10	4.76	14.29	0	6.67	7.14	30.43	17.86	33.33	24.14	14.29	17.86		chr11:45918456-45918456	C11orf94 (+10377)	C11orf94 (+10377), MAPK8IP1 (+11255)
chr19	2065253	2065253	-		1.05629e-06	0.00281676	15.1536		0	2.86	0	3.7	0	5	8.33	11.11	11.11	40.74	5	8.33		chr19:2065252-2065252	MKNK2 (-14010)	MKNK2 (-14010), MOB3A (+31079)
chr13	113161596	113161596	+		3.12256e-06	0.00539943	22.3431		5.56	42.55	31.58	21.15	36	46.67	52.63	62.75	50	54.35	46.67	50		chr13:113815910-113815910	PROZ (+2943)	PROZ (+2943), PCID2 (+47073)
chr1	32361597	32361597	-		3.46391e-05	0.0221182	21.7877		60.98	58.33	66.67	40	62.96	67.5	81.82	70.59	88.89	79.49	67.5	70.59		chr1:32827198-32827198	TSSK3 (-600)	MARCKSL1 (-25219), TSSK3 (-600)
chr19	55384563	55384563	-		5.73808e-06	0.00810941	16.8792		5.26	0	0	4.65	3.03	0	35.29	12.5	8.33	26.09	5.26	8.33		chr19:55895931-55895931	TMEM238 (+35)	TMEM238 (+35), TMEM190 (+7728)
chr14	100709180	100709180	+		1.81322e-05	0.0155306	17.0391		3.7	12.12	5.88	5.88	2.86	2.33	29.17	19.23	15	24.24	12.12	15		chr14:101175517-101175517	DLK1 (-17647)	BEGAIN (-141111), DLK1 (-17647)
chr1	242890522	242890522	+		4.2106e-06	0.00665452	20.2843		0	0	7.14	0	0	0	10	30.77	15.38	25	7.14	10		chr1:243053824-243053824	CEP170 (+364528)	PLD5 (-366005), CEP170 (+364528)
chr10	117196597	117196597	-		7.63531e-07	0.00229966	23.6155		68.42	88.89	72.22	51.85	80	64.71	100	96.15	94.74	91.67	88.89	91.67		chr10:118956108-118956108	KCNK18 (-892)	VAX1 (-58542), KCNK18 (-892)
chr17	1563332	1563332	+		1.56098e-05	0.0141624	17.9906		17.5	19.35	14.06	25	22.45	20.75	27.78	38.46	37.5	48.98	25	27.78		chr17:1466626-1466626	PITPNA (-517)	PITPNA (-517), SLC43A2 (+65504)
chr19	34839195	34839195	+		3.43508e-05	0.0220667	21.5588		25.93	33.33	36.36	19.57	18.92	27.27	43.24	39.13	61.29	54.17	36.36	39.13		chr19:35330099-35330099	ZNF599 (-65980)	ZNF30 (-87708), ZNF599 (-65980)
chr16	35146821	35146821	+		7.20473e-06	0.00919193	25.0796		62.5	68.75	66.67	67.65	41.67	56.41	85	86.96	71.43	94.87	68.75	71.43		chr16:34381192-34381192	NONE	NONE
chr11	133787583	133787583	+		9.822e-05	0.0367336	17.9809		12.2	20.51	10.26	14	21.74	17.65	34.78	24.39	41.38	40	21.74	24.39		chr11:133657478-133657478	SPATA19 (+57918)	OPCML (-843913), SPATA19 (+57918)
chr7	21043041	21043041	-		6.5576e-09	8.03192e-05	19.6517		14.47	43.16	40.24	28.41	26.61	39.53	46.27	52.63	45.78	58.93	43.16	45.78		chr7:21082660-21082660	SP8 (-256156)	SP4 (-384992), SP8 (-256156)
chr14	56807911	56807911	-		1.85752e-05	0.0157267	17.0648		13.51	17.39	17.24	1.82	11.9	4.88	20	36.84	33.33	20.41	17.39	20		chr14:57274629-57274629	OTX2 (+2558)	OTX2 (+2558), TMEM260 (+228119)
chr8	56246976	56246976	-		3.11836e-05	0.0210052	21.0894		48	35.29	52.27	27.66	52.63	52.38	56.25	82.61	55.17	65.06	52.63	55.17		chr8:57159535-57159535	CHCHD7 (+35221)	CHCHD7 (+35221), SDR16C5 (+73706)
chr22	23256390	23256390	+		3.88185e-05	0.0232846	23.7691		10	0	0	14.29	0	4.35	25	26.32	16.67	53.85	14.29	16.67		chr22:23598577-23598577	BCR (+76181)	BCR (+76181), IGLL1 (+323918)
chr7	25565150	25565150	-		0.000134421	0.0428679	16.5564		6.9	22.22	20	18.18	2.94	9.52	32.26	26.92	37.84	24.49	22.22	24.49		chr7:25604770-25604770	NPVF (-336666)	NFE2L3 (-587090), NPVF (-336666)
chr4	145721484	145721484	+		1.53258e-05	0.0140625	16.6221		2.7	7.89	11.76	11.11	4.76	9.68	25	17.24	13.95	40.62	11.76	13.95		chr4:146642636-146642636	MMAA (+103222)	MMAA (+103222), ZNF827 (+216987)
chr12	51820203	51820203	+		3.35213e-05	0.0217225	15.7		10.34	18.33	12.5	14.71	12.73	8.7	34.09	24.32	20.45	36.84	18.33	20.45		chr12:52213987-52213987	ANKRD33 (-67757)	ANKRD33 (-67757), SCN8A (+228968)
chr17	78232546	78232546	-		1.71403e-05	0.0149069	20.1325		9.38	19.35	5.26	20	17.86	22.92	37.14	25	33.33	51.52	22.92	25		chr17:76228627-76228627	TMEM235 (+644)	TMEM235 (+644), SOCS3 (+127531)
chr2	232634738	232634738	-		1.54327e-05	0.0141238	15.2404		2.7	8.89	0	3.33	4.55	6.9	14.29	40	10.87	23.53	8.89	10.87		chr2:233499448-233499448	EFHD1 (+1511)	GIGYF2 (-62608), EFHD1 (+1511)
chr19	38718958	38718958	+		3.69898e-05	0.0227128	25.4441		0	13.04	0	23.08	4.76	0	31.25	25	30	50	23.08	25		chr19:39209598-39209598	CAPN12 (+25516)	CAPN12 (+25516), ACTN4 (+71289)
chr19	8334387	8334387	+		3.67728e-07	0.001393	18.2072		11.76	10	4	14.29	0	1.82	23.64	32.65	16.13	26.09	14.29	16.13		chr19:8399271-8399271	RPS28 (+12888)	ANGPTL4 (-29764), RPS28 (+12888)
chr19	5179548	5179548	-		1.92238e-06	0.00409494	19.6678		0	7.89	5.71	10.87	4.55	6.25	57.89	12.5	20.83	20.59	10.87	12.5		chr19:5179559-5179559	PTPRS (+161255)	PTPRS (+161255), KDM4B (+210428)
chr16	88245870	88245870	-		3.08522e-05	0.020946	15.744		0	8	0	7.41	2.94	15.15	16.67	30	20	20	15.15	16.67		chr16:88279476-88279476	ZNF469 (-214403)	ZNF469 (-214403), BANP (+275853)
chr19	1292228	1292228	-		3.59086e-05	0.0223826	18.9298		8.33	11.54	3.85	16.22	0	14.29	25.93	17.65	29.73	35.14	16.22	17.65		chr19:1292227-1292227	EFNA2 (+6075)	NDUFS7 (-91403), EFNA2 (+6075)
chr10	132784295	132784295	-		9.37881e-05	0.0358982	16.9333		12.5	9.68	7.14	18.18	19.51	23.64	37.21	33.33	39.39	25	23.64	25		chr10:134597799-134597799	NKX6-2 (+1757)	NKX6-2 (+1757), INPP5A (+246476)
chr16	4784165	4784165	-		9.40294e-10	1.64528e-05	43.4242		18.75	63.64	0	0	42.31	46.88	65	76.92	70	90.91	63.64	65		chr16:4834166-4834166	SMIM22 (-4291)	ZNF500 (-16948), SMIM22 (-4291)
chr7	56539078	56539078	-		7.64461e-06	0.00952202	21.6496		42.11	56.36	53.57	68.09	32.43	63.27	81.25	85.71	69.44	72.88	68.09	69.44		chr7:56606771-56606771	CHCHD2 (-432503)	CHCHD2 (-432503), ZNF479 (+600800)
chr1	4132747	4132747	-		2.99525e-06	0.00522849	27.4756		73.68	67.74	55	54.76	30.56	70.83	90.91	75	100	82.5	73.68	75		chr1:4192807-4192807	C1orf174 (-375959)	AJAP1 (-522298), C1orf174 (-375959)
chr7	44767802	44767802	-		5.53994e-05	0.0280438	15.814		0	16.67	7.14	8.16	3.33	0	23.53	17.86	21.74	25	16.67	17.86		chr7:44807401-44807401	ZMIZ2 (+18872)	PPIA (-28878), ZMIZ2 (+18872)
chr1	16227664	16227664	-		1.31926e-06	0.00323481	17.2174		13.04	16.67	10	22.89	13.89	9.21	24.07	46.34	34.43	27.54	22.89	24.07		chr1:16554159-16554159	C1orf134 (+1879)	ARHGEF19 (-15056), C1orf134 (+1879)
chr16	974589	974589	-		8.16119e-05	0.0338085	17.3775		0	12.5	0	0	13.16	16.22	35.29	17.39	21.62	30.77	16.22	17.39		chr16:1024589-1024589	LMF1 (-3591)	SOX8 (-7219), LMF1 (-3591)
chr20	29080683	29080683	-		1.34469e-14	1.23526e-09	42.0398		37.93	19.7	62.5	42.86	57.78	30.65	77.27	80	97.5	63.64	62.5	63.64		na
chr7	1428747	1428747	-		3.4981e-05	0.0221443	26.5417		27.78	50	41.67	41.94	62.5	56	63.64	76.47	78.38	64.52	62.5	63.64		chr7:1468383-1468383	MICALL2 (+30755)	MICALL2 (+30755), UNCX (+195841)
chr12	52807212	52807212	+		5.94989e-06	0.00831284	18.0385		36	44.71	33.82	36.21	34.85	32.05	50	48.98	45.78	69.14	44.71	45.78		chr12:53200996-53200996	KRT4 (+7339)	KRT3 (-11096), KRT4 (+7339)
chr10	113001174	113001174	-		4.95252e-06	0.00742773	19.8854		0	0	0	0	0	6.67	7.69	20	10	31.03	6.67	7.69		chr10:114760933-114760933	TCF7L2 (+50925)	HABP2 (-551852), TCF7L2 (+50925)
chr19	1851962	1851962	-		1.04855e-06	0.00281676	21.163		11.11	14.29	16.67	6.52	11.54	10.42	45	25.71	17.65	40.74	16.67	17.65		chr19:1851961-1851961	REXO1 (-3510)	REXO1 (-3510), KLF16 (+11606)
chr19	18868593	18868593	+		0.000143727	0.0443427	17.6191		0	17.24	12.9	20.51	4.17	10.64	22.22	21.95	21.43	51.61	20.51	21.43		chr19:18979402-18979402	GDF1 (+27503)	GDF1 (+27503), UPF1 (+36656)
chr16	86578267	86578267	-		7.53408e-06	0.00941628	29.0025		9.09	22.22	0	15.79	6.67	0	60	38.89	23.08	35.29	22.22	23.08		chr16:86611873-86611873	FOXL1 (-242)	FOXL1 (-242), FOXC2 (+11017)
chr11	68960281	68960281	-		2.6558e-05	0.0192672	21.3403		21.88	15.62	13.16	19.44	17.65	17.5	64.29	22.73	29.41	66.67	21.88	22.73		chr11:68727750-68727750	MRGPRD (+20705)	MRGPRD (+20705), IGHMBP2 (+56441)
chr17	4541556	4541556	-		2.36733e-06	0.00453058	19.589		0	0	0	4.17	4.17	2.63	5	16	16.67	47.62	4.17	5		chr17:4444851-4444851	MYBBP1A (+13830)	MYBBP1A (+13830), SPNS2 (+42719)
chr1	228378213	228378213	+		1.28545e-05	0.013012	18.3886		3.7	10.71	0	7.69	3.23	8.82	28.95	11.54	29.17	26.92	10.71	11.54		chr1:228565914-228565914	TRIM11 (+28627)	TRIM11 (+28627), OBSCN (+170084)
chr20	57436079	57436079	-		1.66704e-05	0.0146839	16.2533		11.11	15.38	12	5.56	3.03	6.06	16.13	25.71	19.44	35.19	15.38	16.13		chr20:56011135-56011135	RBM38 (+44673)	RBM38 (+44673), CTCFL (+89028)
chr20	43160071	43160071	+		4.99672e-07	0.00173211	23.3865		0	4	0	14.71	0	8	22.73	35	15.38	41.38	14.71	15.38		chr20:41788711-41788711	PTPRT (+29662)	PTPRT (+29662)
chr1	226223675	226223675	+		6.75953e-05	0.0311641	17.3469		10	11.11	2.78	6.45	11.11	0	25.71	11.76	31.25	21.43	11.11	11.76		chr1:226411376-226411376	MIXL1 (+58)	MIXL1 (+58), LIN9 (+86058)
chr10	132037918	132037918	-		4.23602e-05	0.0242355	20.3922		8.33	4.55	20.59	16.67	6.9	16.13	21.21	32.26	38.89	43.75	20.59	21.21		chr10:133851422-133851422	BNIP3 (-55988)	JAKMIP3 (-66753), BNIP3 (-55988)
chr10	92690586	92690586	-		0.000141996	0.0441557	15.5936		0	0	3.45	13.79	11.11	3.7	26.67	25	16	14.29	13.79	14.29		chr10:94450343-94450343	HHEX (+2399)	EXOC6 (-157934), HHEX (+2399)
chr11	66857636	66857636	-		9.67955e-05	0.0365129	16.1799		0	6.25	0	6.98	3.7	12	20	12.5	17.24	32.14	12	12.5		chr11:66625107-66625107	LRFN4 (+135)	LRFN4 (+135), PC (+100740)
chr19	7520864	7520864	-		3.6253e-05	0.0224712	15.1515		6.67	4.35	0	0	0	0	7.14	15.38	15.79	26.32	6.67	7.14		chr19:7585750-7585750	MCOLN1 (-1762)	MCOLN1 (-1762), ZNF358 (+4747)
chr17	79154956	79154956	+		3.69153e-05	0.0227128	23.6578		0	13.04	0	11.76	0	12.12	13.33	35.71	18.75	55.56	13.04	13.33		chr17:77151038-77151038	ENGASE (+80012)	ENGASE (+80012), RBFOX3 (+327525)
chr10	124643667	124643667	-		1.08939e-06	0.00287982	15.5336		3.33	17.54	16	4.29	15.25	10.91	35.42	21.57	17.81	32.84	17.54	17.81		chr10:126332236-126332236	FAM53B (+100383)	FAM53B (+100383), LHPP (+181833)
chr17	61401066	61401066	+		6.45471e-07	0.00204463	17.7091		3.33	0	0	0	4.17	5	5.26	17.24	33.33	14.29	5	5.26		chr17:59478427-59478427	TBX2 (+1171)	TBX4 (-55380), TBX2 (+1171)
chr7	2683104	2683104	-		3.10177e-09	4.3009e-05	16.2599		3.45	7.35	7.46	4.41	6.35	5.49	19.15	7.69	16.67	37.7	7.46	7.69		chr7:2722738-2722738	AMZ1 (+3583)	AMZ1 (+3583), GNA12 (+161220)
chr20	30488701	30488701	-		8.20475e-05	0.0338784	16.4897		0	7.5	26.19	24.53	20	3.7	26.42	30.56	26.32	37.78	26.19	26.32		na
chr1	12622860	12622860	+		2.16885e-09	3.18777e-05	-35.4246		92.31	95.83	86.67	95.45	84.62	78.57	59.09	60.71	60	40.54	78.57	60.71		chr1:12682866-12682866	DHRS3 (-5130)	AADACL4 (-21700), DHRS3 (-5130)
chr1	2348127	2348127	-		6.4988e-06	0.00868354	-24.8587		72.73	79.41	80.95	94.12	88.24	79.31	42.86	64.29	55.56	64.29	72.73	64.29		chr1:2279566-2279566	RER1 (-43706)	RER1 (-43706), SKI (+119433)
chr1	3120353	3120353	-		1.71157e-06	0.00387024	-32.0879		71.43	54.17	55	70.59	60.87	44	4.35	26.09	33.33	40.74	44	40.74		chr1:3036917-3036917	PRDM16 (+51143)	ARHGEF16 (-334073), PRDM16 (+51143)
chr1	234987759	234987759	-		0.000173385	0.0482525	-25.0832		48	59.26	76.47	71.43	51.72	57.69	38.46	45	33.33	29.03	48	45		chr1:235123506-235123506	TOMM20 (+168745)	IRF2BP2 (-378236), TOMM20 (+168745)
chr1	16226916	16226916	+		0.000101651	0.0373259	-16.29		28.57	30.3	17.65	16.67	17.24	20.69	2.94	4	3.33	13.79	16.67	13.79		chr1:16553411-16553411	C1orf134 (+2627)	ARHGEF19 (-14308), C1orf134 (+2627)
chr1	165162775	165162775	+		0.000141718	0.0441165	-15.1515		100	84.85	94.59	92.31	94.29	94.64	84.21	83.33	75	72.97	84.85	84.21		chr1:165132012-165132012	LMX1A (+193940)	LMX1A (+193940), PBX1 (+603141)
chr10	1363289	1363289	+		0.000125249	0.0415365	-18.5772		18.75	42.11	26.67	21.05	18.52	32.14	5	6.25	13.04	11.76	18.52	13.04		chr10:1405484-1405484	IDI1 (-310375)	IDI1 (-310375), ADARB2 (+374186)
chr10	75276537	75276537	+		0.000102797	0.0375154	-33.4473		46.15	60	50	40	68.18	70	36.36	25	18.18	17.65	40	36.36		chr10:77036295-77036295	COMTD1 (-40527)	COMTD1 (-40527), ZNF503 (+125369)
chr10	26391636	26391636	-		0.000184419	0.0498537	-20.4034		34.29	39.47	70	36.11	41.67	31.82	9.38	25	18.18	30.77	31.82	30.77		chr10:26680565-26680565	APBB1IP (-46567)	APBB1IP (-46567), GAD2 (+175330)
chr10	43667264	43667264	+		2.25468e-05	0.0175711	-22.457		36.84	41.38	29.03	22.86	52	39.53	15.38	8	22.22	11.11	22.86	22.22		chr10:44162712-44162712	ZNF32 (-18561)	ZNF32 (-18561), CXCL12 (+717785)
chr10	27252837	27252837	-		0.000110795	0.0391267	-19.1891		42.5	58.82	40.54	44.44	59.09	46.94	3.03	30	37.84	40	40.54	40		chr10:27541766-27541766	ACBD5 (-12023)	ACBD5 (-12023), PTCHD3 (+161531)
chr11	64864230	64864230	+		1.18776e-06	0.00305006	-27.4443		58.33	58.06	57.14	59.52	56.25	47.62	33.33	19.23	33.33	28.57	47.62	33.33		chr11:64631702-64631702	EHD1 (+14489)	CDC42BPG (-19662), EHD1 (+14489)
chr11	69287212	69287212	-		2.10859e-10	5.34294e-06	-42.6477		61.11	75	94.74	80	76.47	75	34.62	40	50	25	61.11	50		chr11:69054679-69054679	TPCN2, MYEOV (+238315)	CCND1 (-401176), TPCN2 (+238315)
chr11	69287207	69287207	-		7.76625e-08	0.000542724	-36.2479		83.33	85.19	58.82	78.57	82.35	68.75	37.04	40	29.41	48.72	58.82	48.72		chr11:69054674-69054674	TPCN2, MYEOV (+238310)	CCND1 (-401181), TPCN2 (+238310)
chr11	69287214	69287214	-		7.52294e-07	0.00229402	-33.0144		66.67	82.14	78.95	66.67	70.59	82.35	26.92	60	55.56	40	66.67	60		chr11:69054681-69054681	TPCN2 (+238317)	CCND1 (-401174), TPCN2 (+238317)
chr11	63999566	63999566	+		9.98464e-05	0.0370215	-21.3367		37.04	36.36	42.86	36.36	50	58.54	30	19.44	24	20.69	36.36	30		chr11:63767038-63767038	OTUB1 (+13154)	FLRT1 (-103622), OTUB1 (+13154)
chr11	45342372	45342372	+		9.70237e-07	0.00271112	-29.7651		70	50	43.75	28.57	33.33	36.84	18.18	22.73	11.11	0	28.57	22.73		chr11:45363923-45363923	SYT13 (-56054)	SYT13 (-56054), CHST1 (+323249)
chr11	81951708	81951708	+		0.000147696	0.0449446	-15.7593		100	96.08	95	90.24	93.33	97.22	50	85.71	80	82.93	90.24	85.71		chr11:81662750-81662750	PRCP (+948722)	PRCP (+948722)
chr11	119363682	119363682	+		6.56636e-06	0.00873259	-20.7738		51.72	66	76.67	58.82	50.67	54.55	31.37	29.41	36.67	48.89	50.67	48.89		chr11:119234392-119234392	C1QTNF5 (-17010)	C1QTNF5 (-17010), USP2 (+18044)
chr11	61695332	61695332	-		1.39489e-05	0.0135084	-26.0956		58.82	40	68.75	64.86	33.33	41.67	22.73	12.5	27.78	32.14	33.33	32.14		chr11:61462804-61462804	DAGLA (+14900)	MYRF (-57317), DAGLA (+14900)
chr11	61695354	61695354	-		7.5627e-05	0.0325971	-23.8534		58.82	51.43	50	51.43	38.46	33.33	25	8.7	23.53	32.14	33.33	32.14		chr11:61462826-61462826	DAGLA (+14922)	MYRF (-57295), DAGLA (+14922)
chr12	132866627	132866627	-		3.28466e-08	0.000287367	-26.293		100	100	86.67	96.43	83.87	100	61.54	66.67	60.87	77.14	83.87	77.14		chr12:133443213-133443213	CHFR (+20981)	GOLGA3 (-37926), CHFR (+20981)
chr12	132866629	132866629	-		1.85744e-06	0.00401479	-25.0423		92.31	100	93.33	89.66	80.65	85.19	53.85	71.43	47.83	77.14	80.65	77.14		chr12:133443215-133443215	CHFR (+20979)	GOLGA3 (-37928), CHFR (+20979)
chr13	112443376	112443376	+		2.11988e-05	0.0170262	-21.8537		69.57	41.3	58.62	41.86	50	46.34	25.64	25	31.82	31.71	41.3	31.82		chr13:113097690-113097690	SPACA7 (+67058)	SPACA7 (+67058), TUBGCP3 (+144791)
chr13	27964917	27964917	-		3.975e-06	0.00643439	-30.7322		20	58.33	54.17	31.25	54.55	25	11.11	13.33	11.11	12.5	20	13.33		chr13:28539054-28539054	CDX2 (+6222)	CDX2 (+6222), ATP5EP2 (+19712)
chr13	20721607	20721607	-		1.0465e-05	0.01136	-26.232		50	38.1	40	63.16	68.18	48.15	22.22	34.29	18.18	33.33	38.1	34.29		chr13:21295746-21295746	IL17D (+18265)	IL17D (+18265), N6AMT2 (+52342)
chr14	55241045	55241045	+		5.0198e-05	0.0266934	-15.5863		38.71	18.75	11.54	20.37	22.22	29.27	6.67	10.71	10.2	4.55	11.54	10.71		chr14:55707763-55707763	DLGAP5 (-49368)	DLGAP5 (-49368), ATG14 (+170813)
chr14	56798588	56798588	+		1.0364e-05	0.0113155	-15.5188		13.89	17.5	36.36	11.63	40	11.9	5.36	5.13	10.87	9.68	11.63	10.87		chr14:57265306-57265306	OTX2 (+11881)	OTX2 (+11881), TMEM260 (+218796)
chr15	89815282	89815282	-		8.84382e-05	0.03498	-16.4526		19.05	43.9	28.12	21.43	17.14	34.04	13.33	9.68	10.26	12.77	17.14	13.33		chr15:90358514-90358514	ANPEP (-421)	ANPEP (-421), AP3S2 (+79060)
chr15	70474170	70474170	-		6.25593e-05	0.0296802	-23.2624		53.33	33.33	43.48	42.11	33.33	64.71	0	32	9.52	25	33.33	32		chr15:70766509-70766509	UACA (+289423)	TLE3 (-375995), UACA (+289423)
chr15	31483453	31483453	+		2.14436e-05	0.0171456	-22.2497		35.71	40	83.33	42.5	37.14	57.14	34.88	25	23.53	13.51	35.71	34.88		chr15:31775656-31775656	KLF13 (+156599)	KLF13 (+156599), OTUD7A (+171886)
chr16	88634924	88634924	+		1.28332e-06	0.00317546	-28.8269		55.56	45.16	50	47.06	33.33	40.54	5.26	22.22	17.39	12	33.33	22.22		chr16:88701332-88701332	IL17C (-3669)	IL17C (-3669), ZC3H18 (+64544)
chr16	88634918	88634918	+		4.84018e-05	0.0262124	-23.3783		55.56	41.94	50	31.58	31.58	34.21	5.26	21.05	20	12.5	31.58	21.05		chr16:88701326-88701326	IL17C (-3675)	IL17C (-3675), ZC3H18 (+64538)
chr16	27367583	27367583	+		2.86853e-06	0.00510805	-19.129		25	30.19	41.38	33.33	38.33	24.32	8.93	19.05	8.89	18.42	24.32	19.05		chr16:27378904-27378904	IL21R (-34579)	IL21R (-34579), IL4R (+53671)
chr16	50423916	50423916	-		0.00013993	0.0438336	-24.8696		58.82	75	50	62.86	60	50	29.41	32.14	45.45	31.82	50	45.45		chr16:50457827-50457827	BRD7 (-55138)	NKD1 (-124414), BRD7 (-55138)
chr16	85515228	85515228	-		8.69035e-08	0.000580591	-26.6198		64.71	81.82	82.35	72.58	77.78	74.29	33.33	60.87	55.56	45.95	64.71	60.87		chr16:85548834-85548834	GSE1 (-97988)	GSE1 (-97988), KIAA0513 (+452017)
chr16	67165810	67165810	+		0.000137277	0.0433196	-15.2455		16.67	29.63	15.38	20	20.83	9.09	0	0	5	5.41	9.09	5.41		chr16:67199713-67199713	HSF4 (+2426)	NOL3 (-8192), HSF4 (+2426)
chr16	85123897	85123897	+		7.2614e-05	0.0320696	-29.7945		80	65.22	77.78	66.67	75	92.86	33.33	64.29	37.5	52.63	65.22	64.29		chr16:85157503-85157503	KIAA0513 (+60686)	GSE1 (-489319), KIAA0513 (+60686)
chr16	79253536	79253536	-		1.702e-05	0.014855	-26.4031		42.86	46.88	44.44	56.52	38.1	30	29.41	16	3.33	26.92	30	29.41		chr16:79287433-79287433	MAF (+347178)	MAF (+347178)
chr16	27367615	27367615	+		5.26414e-07	0.00176648	-19.2597		15.62	30.19	34.48	27.78	38.33	21.62	7.14	11.9	6.67	15.38	15.62	15.38		chr16:27378936-27378936	IL21R (-34547)	IL21R (-34547), IL4R (+53703)
chr17	82231942	82231942	-		9.9228e-05	0.0369389	-19.434		33.33	31.03	41.18	27.78	24.14	29.55	10.53	6.06	12.5	14.29	24.14	14.29		chr17:80189818-80189818	SLC16A3 (-1745)	FASN (-133611), SLC16A3 (-1745)
chr17	72383138	72383138	+		3.23164e-07	0.0013088	-30.2503		55	61.9	52.78	79.17	60.61	68.18	30.43	8	37.84	45.16	52.78	45.16		chr17:70379279-70379279	SOX9 (+262119)	SOX9 (+262119), SLC39A11 (+709548)
chr17	76870364	76870364	+		2.58279e-05	0.0190278	-20.8785		33.33	25.93	43.75	43.24	32.43	40.82	5	17.24	18.52	17.86	25.93	18.52		chr17:74866446-74866446	MGAT5B (-2283)	SRSF2 (-133032), MGAT5B (-2283)
chr17	79215184	79215184	-		2.29996e-07	0.00110687	-16.3121		4.76	29.17	17.65	29.17	12.5	6.45	0	0	0	0	4.76	0		chr17:77211266-77211266	ENGASE (+140240)	ENGASE (+140240), RBFOX3 (+267297)
chr17	6995832	6995832	+		2.00761e-05	0.016375	-21.4134		56.1	46.55	71.43	42.22	71.43	52.08	29.41	38.46	28.21	37.5	42.22	38.46		chr17:6899151-6899151	ALOX12 (-233)	TEKT1 (-164072), ALOX12 (-233)
chr17	6995829	6995829	+		8.19084e-05	0.0338673	-19.7769		53.66	55.17	73.53	57.78	74.29	66.67	37.14	48.15	51.28	37.5	53.66	51.28		chr17:6899148-6899148	ALOX12 (-236)	TEKT1 (-164069), ALOX12 (-236)
chr17	6995889	6995889	-		2.77224e-06	0.00500567	-30.0207		84.62	53.33	53.33	56.67	77.27	89.29	25	52.63	50	35.71	53.33	52.63		chr17:6899208-6899208	ALOX12 (-176)	TEKT1 (-164129), ALOX12 (-176)
chr18	57440131	57440131	-		9.83733e-05	0.0367722	-16.8628		38.24	37.5	55.17	28.79	36.73	35.09	20.51	14.29	22.64	22.86	28.79	22.86		chr18:55107363-55107363	ONECUT2 (+4447)	ONECUT2 (+4447), FECH (+146523)
chr18	79638548	79638548	+		2.14932e-05	0.0171456	-21.8083		80	78.26	74.07	97.44	71.43	80	65.96	45.45	54.17	66.67	71.43	66.67		chr18:77398548-77398548	CTDP1 (-41253)	CTDP1 (-41253), NFATC1 (+238213)
chr19	1468758	1468758	-		0.000163218	0.0470385	-28.0393		63.16	50	50	70.97	47.62	50	37.14	9.09	15.38	40	47.62	40		chr19:1468757-1468757	C19orf25 (+10798)	C19orf25 (+10798), APC2 (+17470)
chr19	1468782	1468782	-		7.73908e-05	0.0330009	-24.8447		47.37	27.27	29.41	44.74	26.92	48.15	10.81	21.43	12.5	20	26.92	21.43		chr19:1468781-1468781	C19orf25 (+10774)	C19orf25 (+10774), APC2 (+17494)
chr19	40513082	40513082	+		8.58212e-07	0.00247332	-23.3696		31.58	23.53	25	40.82	28.57	35.48	19.05	6.25	0	8.33	23.53	19.05		chr19:41018989-41018989	SPTBN4 (+46842)	SHKBP1 (-63768), SPTBN4 (+46842)
chr2	113212773	113212773	-		8.50583e-08	0.000580591	-15.3189		35.44	29.41	30.38	40.71	35.64	30.48	20.19	18.18	18.97	17.82	29.41	20.19		chr2:113970350-113970350	PSD4 (+38803)	PSD4 (+38803), PAX8 (+66177)
chr2	44949363	44949363	+		5.60347e-06	0.00798056	-30.4437		100	71.43	86.67	88	93.33	72.22	64.29	51.72	57.14	52.94	71.43	64.29		chr2:45176502-45176502	SIX3 (+7601)	SIX3 (+7601), SIX2 (+60067)
chr2	197786185	197786185	+		2.62775e-05	0.0191658	-16.7464		21.74	18.92	33.33	13.89	25	24	3.12	6.06	7.14	6.25	13.89	7.14		chr2:198650909-198650909	BOLL (+389)	BOLL (+389), MARS2 (+80823)
chr2	149320802	149320802	+		0.000138998	0.0436899	-25.9216		55.56	60.71	54.55	57.89	57.14	42.31	20	20	35	35.71	42.31	35.71		chr2:150177316-150177316	LYPD6 (-9735)	LYPD6 (-9735), LYPD6B (+282336)
chr20	63469603	63469603	+		2.56567e-11	8.57047e-07	-37.1429		80.65	84.62	91.3	81.82	70.37	80	35.29	45	36.36	54.55	70.37	54.55		chr20:62100956-62100956	KCNQ2 (+3035)	CHRNA4 (-108218), KCNQ2 (+3035)
chr20	56625693	56625693	+		2.10858e-08	0.00019615	-28.033		70.83	55	68.57	42.59	57.89	64.91	40	30.65	40.54	19.15	42.59	40.54		chr20:55200749-55200749	TFAP2C (-3609)	TFAP2C (-3609), FAM209B (+92448)
chr20	21020492	21020492	-		2.11875e-06	0.00431319	-18.266		23.81	20	27.5	36.67	53.85	24.07	3.33	9.09	6.98	19.18	20	19.18		chr20:21001133-21001133	XRN2 (-282809)	RALGAPA2 (-307868), XRN2 (-282809)
chr21	43885802	43885802	+		2.24824e-05	0.0175582	-22.3267		40.62	48.89	42.42	34.38	33.33	47.62	20	12.5	17.5	26.47	33.33	26.47		chr21:45305683-45305683	AGPAT3 (-39206)	AGPAT3 (-39206), RRP1 (+96290)
chr21	45430962	45430962	-		2.7623e-05	0.01961	-18.1453		94.12	100	82.61	92.68	81.48	96.88	66.67	80	65.38	78.57	81.48	80		chr21:46850876-46850876	COL18A1 (-24527)	POFUT2 (-143064), COL18A1 (-24527)
chr22	49659093	49659093	+		5.54809e-05	0.0280438	-23.3937		92	87.5	100	81.25	90	80	70	53.33	66.67	65.85	80	70		chr22:50052741-50052741	BRD1, C22orf34 (+165711)	BRD1 (+165711)
chr22	39254969	39254969	+		6.62964e-05	0.0307776	-16.1227		23.53	18.18	17.65	31.91	21.88	15.62	6.82	0	11.54	7.14	15.62	11.54		chr22:39650974-39650974	PDGFB (-10219)	PDGFB (-10219), RPL3 (+64802)
chr22	42857613	42857613	-		6.5676e-05	0.0306639	-35.133		72.73	64.29	100	80	75	64.29	23.08	58.33	18.18	61.54	64.29	61.54		chr22:43253619-43253619	ARFGAP3 (-212)	ARFGAP3 (-212), PACSIN2 (+157532)
chr22	44698744	44698744	+		0.00017352	0.0482525	-23.7614		50	71.43	77.78	58.82	50	61.9	48.15	33.33	30	40.48	50	48.15		chr22:45094624-45094624	PRR5-ARHGAP8 (-3731)	PRR5-ARHGAP8 (-3731), PRR5 (+21660)
chr3	58586997	58586997	-		8.22804e-06	0.00990061	-28.1136		40	47.37	53.33	47.06	56.25	36.84	16.22	13.33	28	18.18	36.84	28		chr3:58572724-58572724	FAM107A (-9234)	FAM107A (-9234), FAM3D (+79851)
chr3	194269911	194269911	+		6.71902e-05	0.0310357	-16.8884		35.29	41.67	11.54	20.83	11.54	17.24	2.63	0	0	10	11.54	10		chr3:193987700-193987700	CPN2 (+84357)	CPN2 (+84357), HES1 (+133767)
chr3	49277332	49277332	+		0.000165219	0.0472447	-19.1089		31.58	21.74	22.22	17.39	24.14	47.37	8.57	16	0	0	17.39	16		chr3:49314765-49314765	USP4 (+62739)	USP4 (+62739), KLHDC8B (+105722)
chr3	58586984	58586984	-		3.01401e-05	0.0206671	-24.6071		26.67	42.11	33.33	52.94	25	44.44	11.11	3.33	24	19.05	25	24		chr3:58572711-58572711	FAM107A (-9221)	FAM107A (-9221), FAM3D (+79864)
chr4	112511219	112511219	+		1.91864e-06	0.00409494	-20.8643		41.67	35.29	18.75	21.74	36.67	28.95	4.44	14.29	11.54	12.5	18.75	14.29		chr4:113432375-113432375	NEUROG2 (+4953)	NEUROG2 (+4953), ALPK1 (+213877)
chr4	3614208	3614208	+		0.000171818	0.048029	-21.8491		50	59.38	58.33	44	51.72	48.89	40	34.62	25.93	24.44	44	40		chr4:3615935-3615935	LRPAP1 (-81650)	ADRA2C (-152190), LRPAP1 (-81650)
chr5	1291750	1291750	-		0.000117951	0.0405396	-25.073		94.74	82.76	81.25	75	76.92	76	47.83	56.25	59.09	61.11	75	61.11		chr5:1291865-1291865	TERT (+3297)	TERT (+3297), SLC6A18 (+66396)
chr5	136079543	136079543	-		1.58299e-05	0.0141894	-27.3806		62.5	85	94.74	80	57.14	57.58	54.55	52.38	27.59	48	57.14	54.55		chr5:135415232-135415232	TGFBI (+50649)	SMAD5 (-53304), TGFBI (+50649)
chr6	169961889	169961889	+		4.74763e-07	0.00166938	-23.9182		50	15.79	25	31.25	16.13	25	0	0	0	14.29	15.79	14.29		na
chr7	47380539	47380539	-		0.000151329	0.0454721	-17.8494		80	61.82	58.82	59.09	59.26	55.26	40.62	43.18	43.1	47.27	55.26	47.27		chr7:47420136-47420136	TNS3 (+159063)	TNS3 (+159063)
chr7	1431968	1431968	-		0.000129201	0.0420808	-23.1115		69.57	73.33	62.5	66.67	84.21	60	34.38	50	44.83	55.17	60	55.17		chr7:1471604-1471604	MICALL2 (+27534)	MICALL2 (+27534), UNCX (+199062)
chr8	123161146	123161146	-		1.97894e-07	0.000996106	-19.2047		36.73	37.31	26.79	37.5	21.82	30.56	14.81	16.98	14.86	2.27	21.82	16.98		chr8:124173386-124173386	TBC1D31 (+88467)	TBC1D31 (+88467), ZHX1 (+113349)
chr8	2002312	2002312	-		4.31515e-05	0.0244158	-17.5386		15	35.29	40	11.54	25	16.67	0	0	6.67	9.09	11.54	9.09		chr8:1950478-1950478	MYOM2 (-42677)	MYOM2 (-42677), ARHGEF10 (+178337)
chr8	43566489	43566489	-		7.60503e-07	0.00229966	-18.5274		100	92.86	100	97.5	100	95.65	71.43	92	84.21	72.73	92.86	92		chr8:43421632-43421632	HGSNAT (+426035)	HGSNAT (+426035)
chr8	123161363	123161363	-		2.6681e-05	0.019299	-18.0751		54.35	41.18	64	47.14	50.85	44.16	32.65	28.3	40.48	28.99	41.18	40.48		chr8:124173603-124173603	TBC1D31 (+88684)	TBC1D31 (+88684), ZHX1 (+113132)
chr9	136566789	136566789	+		1.51394e-05	0.014026	-30.2762		61.54	61.54	66.67	68.75	62.5	66.67	48.15	33.33	5.88	43.75	61.54	48.15		chr9:139461241-139461241	NOTCH1 (-20928)	EGFL7 (-92067), NOTCH1 (-20928)
chr9	126500044	126500044	-		6.25044e-06	0.00850594	-20.5938		75.47	56.36	79.31	57.14	56.9	63.04	35.85	46.67	46	43.55	56.36	46.67		chr9:129262323-129262323	LMX1B (-114399)	LMX1B (-114399), MVB12B (+173196)
chr9	136845471	136845471	-		4.79441e-06	0.00726473	-33.1843		76	68.18	57.14	77.27	75	70.83	45.45	26.09	50	40.91	57.14	50		chr9:139739923-139739923	PHPT1 (-3623)	PHPT1 (-3623), RABL6 (+37550)
chr9	134422459	134422459	-		1.78422e-05	0.0154079	-27.7743		62.5	54.17	61.54	79.31	54.55	72.73	44.44	22.73	47.83	22.22	54.17	47.83		chr9:137314305-137314305	RXRA (+95880)	COL5A1 (-219315), RXRA (+95880)
chr9	135218554	135218554	+		3.72554e-05	0.0227739	-15.276		84.21	84.62	95.65	91.67	91.67	95.24	78.12	78.26	61.54	80	84.21	80		chr9:138110400-138110400	OLFM1 (+143035)	PPP1R26 (-261248), OLFM1 (+143035)
chr9	134325253	134325253	-		3.9367e-05	0.0234636	-22.121		35.71	29.63	22.73	47.37	35.29	32	20	10	13.04	10.87	22.73	20		chr9:137217099-137217099	RXRA (-1327)	RXRA (-1327), WDR5 (+215890)
chr9	126500031	126500031	-		5.65529e-05	0.0282724	-16.2732		50.94	37.5	43.33	28.12	25.42	27.27	14.81	24.14	15.69	20.97	25.42	24.14		chr9:129262310-129262310	LMX1B (-114412)	LMX1B (-114412), MVB12B (+173183)
